# Supplementary material for: Comprehensive approaches reveal three cryptic species of genus Nidirana (Anura, Ranidae) from China
Source: Zookeys. 2020 Feb 20;914:127–59. doi: 10.3897/zookeys.914.36604 (PMC7046709; doi:10.3897/zookeys.914.36604)
Supplement: XML Treatment for Nidirana guangdongensis [file zookeys.914.36604-treatment1.xml]

<!DOCTYPE tp:taxon-treatment
  PUBLIC "-//TaxonX//DTD Taxonomic Treatment Publishing DTD v0 20100105//EN" "tax-treatment-NSO.dtd">
<tp:taxon-treatment xmlns:tp="http://www.plazi.org/taxpub"><tp:treatment-meta><kwd-group><label>Taxon classification</label><kwd><named-content xmlns:xlink="http://www.w3.org/1999/xlink" content-type="kingdom">Animalia</named-content></kwd><kwd><named-content xmlns:xlink="http://www.w3.org/1999/xlink" content-type="order">Anura</named-content></kwd><kwd><named-content xmlns:xlink="http://www.w3.org/1999/xlink" content-type="family">Ranidae</named-content></kwd></kwd-group><mixed-citation publication-type="journal"><person-group><name><surname>Lyu</surname><given-names>Zhi-Tong</given-names></name><name><surname>Dai</surname><given-names>Ke-Yuan</given-names></name><name><surname>Li</surname><given-names>Yao</given-names></name><name><surname>Wan</surname><given-names>Han</given-names></name><name><surname>Liu</surname><given-names>Zhe-Yi</given-names></name><name><surname>Qi</surname><given-names>Shuo</given-names></name><name><surname>Lin</surname><given-names>Si-Min</given-names></name><name><surname>Wang</surname><given-names>Jian</given-names></name><name><surname>Li</surname><given-names>Yu-Long</given-names></name><name><surname>Zeng</surname><given-names>Yang-Jin</given-names></name><name><surname>Li</surname><given-names>Pi-Peng</given-names></name><name><surname>Pang</surname><given-names>Hong</given-names></name><name><surname>Wang</surname><given-names>Ying-Yong</given-names></name></person-group><article-title>Comprehensive approaches reveal three cryptic species of genus <italic><tp:taxon-name><tp:taxon-name-part taxon-name-part-type="genus" reg="Nidirana">Nidirana</tp:taxon-name-part></tp:taxon-name></italic> (<tp:taxon-name><tp:taxon-name-part taxon-name-part-type="order">Anura</tp:taxon-name-part></tp:taxon-name>, <tp:taxon-name><tp:taxon-name-part taxon-name-part-type="family">Ranidae</tp:taxon-name-part></tp:taxon-name>) from China</article-title><source>Zookeys</source><day>20</day><month>2</month><year>2020</year><volume>914</volume><fpage>127</fpage><lpage>159</lpage><pub-id pub-id-type="doi">10.3897/zookeys.914.36604</pub-id></mixed-citation></tp:treatment-meta><tp:nomenclature><tp:taxon-name><object-id xmlns:xlink="http://www.w3.org/1999/xlink" content-type="arpha" xlink:type="simple">2F2B32F6-F797-5F1E-AFF6-5EFD6B51D9F4</object-id>
              <tp:taxon-name-part taxon-name-part-type="genus" reg="Nidirana">Nidirana</tp:taxon-name-part>
              <tp:taxon-name-part taxon-name-part-type="species" reg="guangdongensis">guangdongensis</tp:taxon-name-part>
              <object-id xmlns:xlink="http://www.w3.org/1999/xlink" content-type="zoobank" xlink:type="simple">http://zoobank.org/52CE0A4A-BDC1-4E5B-B2C3-7A58FDABE24F</object-id>
            </tp:taxon-name><tp:taxon-authority>Lyu, Wan, &amp; YY Wang</tp:taxon-authority><tp:taxon-status xmlns:xlink="http://www.w3.org/1999/xlink" xlink:type="simple">sp. nov.</tp:taxon-status><xref ref-type="fig" rid="F5">Figures 5</xref><xref ref-type="fig" rid="F6">, 6</xref><xref ref-type="fig" rid="F7">, 7</xref></tp:nomenclature><tp:treatment-sec sec-type="Chresonymy" id="SECID0ENVCK"><title>Chresonymy.</title><p><italic><tp:taxon-name><tp:taxon-name-part taxon-name-part-type="genus" reg="Nidirana">Nidirana</tp:taxon-name-part> <tp:taxon-name-part taxon-name-part-type="species" reg="adenopleura">adenopleura</tp:taxon-name-part></tp:taxon-name></italic>: <xref ref-type="bibr" rid="B12">Fei et al. 2009</xref>, <xref ref-type="bibr" rid="B14">2012</xref>; <xref ref-type="bibr" rid="B18">Li et al. 2011</xref></p></tp:treatment-sec><tp:treatment-sec sec-type="Holotype" id="SECID0EJWCK"><title>Holotype.</title><p><named-content xmlns:xlink="http://www.w3.org/1999/xlink" content-type="dwc:institutional_code" xlink:type="simple">SYS</named-content> a005767 (Figs <xref ref-type="fig" rid="F5">5</xref>, <xref ref-type="fig" rid="F6">6</xref>), adult male, collected by Zhi-Tong Lyu on 24 April 2017 from Shimentai Nature Reserve (<named-content xmlns:xlink="http://www.w3.org/1999/xlink" content-type="dwc:verbatimCoordinates" xlink:type="simple"><named-content content-type="geo-json" specific-use="{&#34;type&#34;:&#34;Point&#34;,&#34;coordinates&#34;:[113.161700,24.445000]}" id="NCID0ECXCK" xlink:type="simple">24.4450°N, 113.1617°E</named-content></named-content>; ca. 320 m a.s.l.), Yingde City, Guangdong Province, China.</p><fig id="F5" position="float" orientation="portrait"><object-id xmlns:xlink="http://www.w3.org/1999/xlink" content-type="doi" xlink:type="simple">10.3897/zookeys.914.36604.figure5</object-id><object-id xmlns:xlink="http://www.w3.org/1999/xlink" content-type="arpha" xlink:type="simple">D0698A1B-39B4-5B4D-8040-D619321F660E</object-id><label>Figure 5.</label><caption><p>Morphological features of the adult male holotype <named-content xmlns:xlink="http://www.w3.org/1999/xlink" content-type="dwc:institutional_code" xlink:type="simple">SYS</named-content> a005767 of <italic><tp:taxon-name><tp:taxon-name-part taxon-name-part-type="genus" reg="Nidirana">Nidirana</tp:taxon-name-part> <tp:taxon-name-part taxon-name-part-type="species" reg="guangdongensis">guangdongensis</tp:taxon-name-part></tp:taxon-name></italic> sp. nov. in life. (<bold>A</bold>) dorsolateral view; (<bold>B</bold>) ventral view; (<bold>C</bold>) left hand; (<bold>D</bold>) nuptial pad; (<bold>E</bold>) right foot; (<bold>F</bold>) close-up of head showing the dense white horny spinules on dorsum, upper eyelid, while absent on temporal regions.</p></caption><graphic xmlns:xlink="http://www.w3.org/1999/xlink" xlink:href="zookeys-914-127-g005.jpg" position="float" orientation="portrait" xlink:type="simple" id="oo_382089.jpg"><uri content-type="original_file" xlink:type="simple">https://binary.pensoft.net/fig/382089</uri></graphic></fig><fig id="F6" position="float" orientation="portrait"><object-id xmlns:xlink="http://www.w3.org/1999/xlink" content-type="doi" xlink:type="simple">10.3897/zookeys.914.36604.figure6</object-id><object-id xmlns:xlink="http://www.w3.org/1999/xlink" content-type="arpha" xlink:type="simple">C335C0A5-C6B1-5C29-9AE6-CA83C2C3F8F1</object-id><label>Figure 6.</label><caption><p>Morphological features of the adult male holotype <named-content xmlns:xlink="http://www.w3.org/1999/xlink" content-type="dwc:institutional_code" xlink:type="simple">SYS</named-content> a005767 of <italic><tp:taxon-name><tp:taxon-name-part taxon-name-part-type="genus" reg="Nidirana">Nidirana</tp:taxon-name-part> <tp:taxon-name-part taxon-name-part-type="species" reg="guangdongensis">guangdongensis</tp:taxon-name-part></tp:taxon-name></italic> sp. nov. in preservative. (<bold>A</bold>) dorsal view; (<bold>B</bold>) ventral view; (<bold>C</bold>) lateral view; (<bold>D</bold>) right hand; (<bold>E</bold>) right foot.</p></caption><graphic xmlns:xlink="http://www.w3.org/1999/xlink" xlink:href="zookeys-914-127-g006.jpg" position="float" orientation="portrait" xlink:type="simple" id="oo_382090.jpg"><uri content-type="original_file" xlink:type="simple">https://binary.pensoft.net/fig/382090</uri></graphic></fig></tp:treatment-sec><tp:treatment-sec sec-type="Paratypes" id="SECID0E4ZCK"><title>Paratypes.</title><p>Seven adult specimens from the same locality as the holotype. Male <named-content xmlns:xlink="http://www.w3.org/1999/xlink" content-type="dwc:institutional_code" xlink:type="simple">SYS</named-content> a005765 and female <named-content xmlns:xlink="http://www.w3.org/1999/xlink" content-type="dwc:institutional_code" xlink:type="simple">SYS</named-content> a005766, collected by Zhi-Tong Lyu and Yuan-Qiu Li at the same time as the holotype; male <named-content xmlns:xlink="http://www.w3.org/1999/xlink" content-type="dwc:institutional_code" xlink:type="simple">SYS</named-content> a005995 and females <named-content xmlns:xlink="http://www.w3.org/1999/xlink" content-type="dwc:institutional_code" xlink:type="simple">SYS</named-content> a005997–98, collected by Zhi-Tong Lyu, Yong-You Zhao and Chao-Yu Lin on 20 June 2017; male <named-content xmlns:xlink="http://www.w3.org/1999/xlink" content-type="dwc:institutional_code" xlink:type="simple">SYS</named-content> a006879/<named-content xmlns:xlink="http://www.w3.org/1999/xlink" content-type="dwc:institutional_code" xlink:type="simple">CIB</named-content> 107273 collected by Zhi-Tong Lyu, Yong-You Zhao and Yuan-Qiu Li on 20 April 2018; male <named-content xmlns:xlink="http://www.w3.org/1999/xlink" content-type="dwc:institutional_code" xlink:type="simple">SYS</named-content> a007688 collected by Yu-Long Li, Can-Zhong Rong and Yuan-Qiu Li on 23 April 2019.</p></tp:treatment-sec><tp:treatment-sec sec-type="etymology" id="SECID0E22CK"><title>Etymology.</title><p>The species name <italic><tp:taxon-name><tp:taxon-name-part taxon-name-part-type="genus" reg="Nidirana"/><tp:taxon-name-part taxon-name-part-type="species" reg="guangdongensis">guangdongensis</tp:taxon-name-part></tp:taxon-name></italic> refers to Guangdong (广东), also known as Yue (粤), which is the province where the type locality, Shimentai Nature Reserve, belongs to.</p></tp:treatment-sec><tp:treatment-sec sec-type="Differential diagnosis" id="SECID0EL3CK"><title>Differential diagnosis.</title><p><italic><tp:taxon-name><tp:taxon-name-part taxon-name-part-type="genus" reg="Nidirana">Nidirana</tp:taxon-name-part> <tp:taxon-name-part taxon-name-part-type="species" reg="guangdongensis">guangdongensis</tp:taxon-name-part></tp:taxon-name></italic> sp. nov. is distinguished from its congeners by the following combination of the morphological characteristics: (1) body large and elongated, with <abbrev xmlns:xlink="http://www.w3.org/1999/xlink" xlink:title="snout-vent length" id="ABBRID0E33CK" xlink:type="simple">SVL</abbrev> 50.0–58.4 (53.9 ± 3.3, <italic>N</italic> = 5) mm in adult males, and <abbrev xmlns:xlink="http://www.w3.org/1999/xlink" xlink:title="snout-vent length" id="ABBRID0EC4CK" xlink:type="simple">SVL</abbrev> 55.3–59.3 (57.0 ± 2.1, <italic>N</italic> = 3) mm in adult females; (2) disks of digits dilated, rounded; (3) lateroventral grooves present on every digit except finger I; (4) heels overlapping; (5) tibio-tarsal articulation reaching the nostril; (6) mid-dorsal stripe present on posterior dorsum; (7) week supernumerary tubercles below the base of each finger, palmar tubercles prominent and distinct; (8) supratympanic fold absent; (9) white horny spinules on the entirely dorsum, dorsolateral folds, flanks and dorsal hindlimbs, while absent on temporal regions in males; (10) a pair of subgular vocal sacs present; (11) one single nuptial pad present on the finger I, nuptial spinules invisible; (12) suprabrachial gland large and smooth, prominent; (13) calling: 2–4 identical regular notes.</p></tp:treatment-sec><tp:treatment-sec sec-type="comparisons" id="SECID0EI4CK"><title>Comparison.</title><p>Morphologically, <italic><tp:taxon-name><tp:taxon-name-part taxon-name-part-type="genus" reg="Nidirana">Nidirana</tp:taxon-name-part> <tp:taxon-name-part taxon-name-part-type="species" reg="guangdongensis">guangdongensis</tp:taxon-name-part></tp:taxon-name></italic> sp. nov. is unique when compared with all known congeners by the combination of the following characteristics: (1) large body size, <abbrev xmlns:xlink="http://www.w3.org/1999/xlink" xlink:title="snout-vent length" id="ABBRID0EZ4CK" xlink:type="simple">SVL</abbrev> 50.0–58.4 mm in males and 55.3–59.3 mm in females vs. &lt; 48.0 mm in males or &lt; 53.0 mm in females in <italic><tp:taxon-name><tp:taxon-name-part taxon-name-part-type="genus" reg="Nidirana">N.</tp:taxon-name-part> <tp:taxon-name-part taxon-name-part-type="species" reg="nankunensis">nankunensis</tp:taxon-name-part></tp:taxon-name></italic>, <italic><tp:taxon-name><tp:taxon-name-part taxon-name-part-type="genus" reg="Nidirana">N.</tp:taxon-name-part> <tp:taxon-name-part taxon-name-part-type="species" reg="okinavana">okinavana</tp:taxon-name-part></tp:taxon-name></italic>, <italic><tp:taxon-name><tp:taxon-name-part taxon-name-part-type="genus" reg="Nidirana">N.</tp:taxon-name-part> <tp:taxon-name-part taxon-name-part-type="species" reg="daunchina">daunchina</tp:taxon-name-part></tp:taxon-name></italic>, <italic><tp:taxon-name><tp:taxon-name-part taxon-name-part-type="genus" reg="Nidirana">N.</tp:taxon-name-part> <tp:taxon-name-part taxon-name-part-type="species" reg="yaoica">yaoica</tp:taxon-name-part></tp:taxon-name></italic>, <italic><tp:taxon-name><tp:taxon-name-part taxon-name-part-type="genus" reg="Nidirana">N.</tp:taxon-name-part> <tp:taxon-name-part taxon-name-part-type="species" reg="chapaensis">chapaensis</tp:taxon-name-part></tp:taxon-name></italic> and <italic><tp:taxon-name><tp:taxon-name-part taxon-name-part-type="genus" reg="Nidirana">N.</tp:taxon-name-part> <tp:taxon-name-part taxon-name-part-type="species" reg="hainanensis">hainanensis</tp:taxon-name-part></tp:taxon-name></italic>; (2) relative finger lengths II &lt; I &lt; IV &lt; III vs. II &lt; I = IV &lt; III in <italic><tp:taxon-name><tp:taxon-name-part taxon-name-part-type="genus" reg="Nidirana">N.</tp:taxon-name-part> <tp:taxon-name-part taxon-name-part-type="species" reg="chapaensis">chapaensis</tp:taxon-name-part></tp:taxon-name></italic>; vs. II &lt; IV &lt; I &lt; III in <italic><tp:taxon-name><tp:taxon-name-part taxon-name-part-type="genus" reg="Nidirana">N.</tp:taxon-name-part> <tp:taxon-name-part taxon-name-part-type="species" reg="leishanensis">leishanensis</tp:taxon-name-part></tp:taxon-name></italic>; (3) presence of lateroventral groove on every digit except finger I vs. absent on fingers and toes in <italic><tp:taxon-name><tp:taxon-name-part taxon-name-part-type="genus" reg="Nidirana">N.</tp:taxon-name-part> <tp:taxon-name-part taxon-name-part-type="species" reg="pleuraden">pleuraden</tp:taxon-name-part></tp:taxon-name></italic>; vs. absent or barely visible on fingers in <italic><tp:taxon-name><tp:taxon-name-part taxon-name-part-type="genus" reg="Nidirana">N.</tp:taxon-name-part> <tp:taxon-name-part taxon-name-part-type="species" reg="daunchina">daunchina</tp:taxon-name-part></tp:taxon-name></italic>; vs. present on finger I in <italic><tp:taxon-name><tp:taxon-name-part taxon-name-part-type="genus" reg="Nidirana">N.</tp:taxon-name-part> <tp:taxon-name-part taxon-name-part-type="species" reg="yaoica">yaoica</tp:taxon-name-part></tp:taxon-name></italic>, <italic><tp:taxon-name><tp:taxon-name-part taxon-name-part-type="genus" reg="Nidirana">N.</tp:taxon-name-part> <tp:taxon-name-part taxon-name-part-type="species" reg="leishanensis">leishanensis</tp:taxon-name-part></tp:taxon-name></italic> and <italic><tp:taxon-name><tp:taxon-name-part taxon-name-part-type="genus" reg="Nidirana">N.</tp:taxon-name-part> <tp:taxon-name-part taxon-name-part-type="species" reg="hainanensis">hainanensis</tp:taxon-name-part></tp:taxon-name></italic>; (4) tibio-tarsal articulation reaches at the nostril vs. beyond the snout tip in <italic><tp:taxon-name><tp:taxon-name-part taxon-name-part-type="genus" reg="Nidirana">N.</tp:taxon-name-part> <tp:taxon-name-part taxon-name-part-type="species" reg="lini">lini</tp:taxon-name-part></tp:taxon-name></italic>; (5) white horny spinules on the entirely dorsum and flanks in males vs. absent on dorsum and flanks or few above vent in <italic><tp:taxon-name><tp:taxon-name-part taxon-name-part-type="genus" reg="Nidirana">N.</tp:taxon-name-part> <tp:taxon-name-part taxon-name-part-type="species" reg="nankunensis">nankunensis</tp:taxon-name-part></tp:taxon-name></italic>, <italic><tp:taxon-name><tp:taxon-name-part taxon-name-part-type="genus" reg="Nidirana">N.</tp:taxon-name-part> <tp:taxon-name-part taxon-name-part-type="species" reg="okinavana">okinavana</tp:taxon-name-part></tp:taxon-name></italic>, <italic><tp:taxon-name><tp:taxon-name-part taxon-name-part-type="genus" reg="Nidirana">N.</tp:taxon-name-part> <tp:taxon-name-part taxon-name-part-type="species" reg="daunchina">daunchina</tp:taxon-name-part></tp:taxon-name></italic>, <italic><tp:taxon-name><tp:taxon-name-part taxon-name-part-type="genus" reg="Nidirana">N.</tp:taxon-name-part> <tp:taxon-name-part taxon-name-part-type="species" reg="yaoica">yaoica</tp:taxon-name-part></tp:taxon-name></italic>, <italic><tp:taxon-name><tp:taxon-name-part taxon-name-part-type="genus" reg="Nidirana">N.</tp:taxon-name-part> <tp:taxon-name-part taxon-name-part-type="species" reg="chapaensis">chapaensis</tp:taxon-name-part></tp:taxon-name></italic>, <italic><tp:taxon-name><tp:taxon-name-part taxon-name-part-type="genus" reg="Nidirana">N.</tp:taxon-name-part> <tp:taxon-name-part taxon-name-part-type="species" reg="leishanensis">leishanensis</tp:taxon-name-part></tp:taxon-name></italic> and <italic><tp:taxon-name><tp:taxon-name-part taxon-name-part-type="genus" reg="Nidirana">N.</tp:taxon-name-part> <tp:taxon-name-part taxon-name-part-type="species" reg="hainanensis">hainanensis</tp:taxon-name-part></tp:taxon-name></italic>; vs. present on dorsum while absent on flanks in <italic><tp:taxon-name><tp:taxon-name-part taxon-name-part-type="genus" reg="Nidirana">N.</tp:taxon-name-part> <tp:taxon-name-part taxon-name-part-type="species" reg="adenopleura">adenopleura</tp:taxon-name-part></tp:taxon-name></italic>, <italic><tp:taxon-name><tp:taxon-name-part taxon-name-part-type="genus" reg="Nidirana">N.</tp:taxon-name-part> <tp:taxon-name-part taxon-name-part-type="species" reg="lini">lini</tp:taxon-name-part></tp:taxon-name></italic> and <italic><tp:taxon-name><tp:taxon-name-part taxon-name-part-type="genus" reg="Nidirana">N.</tp:taxon-name-part> <tp:taxon-name-part taxon-name-part-type="species" reg="pleuraden">pleuraden</tp:taxon-name-part></tp:taxon-name></italic>; (6) the presence of a single nuptial pad on finger I vs. absent in <italic><tp:taxon-name><tp:taxon-name-part taxon-name-part-type="genus" reg="Nidirana">N.</tp:taxon-name-part> <tp:taxon-name-part taxon-name-part-type="species" reg="hainanensis">hainanensis</tp:taxon-name-part></tp:taxon-name></italic>; vs. divided into two parts in <italic><tp:taxon-name><tp:taxon-name-part taxon-name-part-type="genus" reg="Nidirana">N.</tp:taxon-name-part> <tp:taxon-name-part taxon-name-part-type="species" reg="chapaensis">chapaensis</tp:taxon-name-part></tp:taxon-name></italic>; vs. two nuptial pads on fingers I and II respectively; (7) the presence of a pair of subgular vocal sacs vs. absent in <italic><tp:taxon-name><tp:taxon-name-part taxon-name-part-type="genus" reg="Nidirana">N.</tp:taxon-name-part> <tp:taxon-name-part taxon-name-part-type="species" reg="okinavana">okinavana</tp:taxon-name-part></tp:taxon-name></italic>.</p></tp:treatment-sec><tp:treatment-sec sec-type="description" id="SECID0EGHDK"><title>Description of holotype.</title><p><named-content xmlns:xlink="http://www.w3.org/1999/xlink" content-type="dwc:institutional_code" xlink:type="simple">SYS</named-content> a005767 (Figs <xref ref-type="fig" rid="F5">5</xref>, <xref ref-type="fig" rid="F6">6</xref>), adult male. Body large and elongated, <abbrev xmlns:xlink="http://www.w3.org/1999/xlink" xlink:title="snout-vent length" id="ABBRID0E3HDK" xlink:type="simple">SVL</abbrev> 55.2 mm; head longer than wide (<abbrev xmlns:xlink="http://www.w3.org/1999/xlink" xlink:title="head width" id="ABBRID0EAIDK" xlink:type="simple">HDW</abbrev>/<abbrev xmlns:xlink="http://www.w3.org/1999/xlink" xlink:title="head length" id="ABBRID0EEIDK" xlink:type="simple">HDL</abbrev> 0.90), flat above; snout rounded in dorsal and lateral views, slightly protruding beyond lower jaw, longer than horizontal diameter of eye (<abbrev xmlns:xlink="http://www.w3.org/1999/xlink" xlink:title="snout length" id="ABBRID0EIIDK" xlink:type="simple">SNT</abbrev>/<abbrev xmlns:xlink="http://www.w3.org/1999/xlink" xlink:title="eye diameter" id="ABBRID0EMIDK" xlink:type="simple">ED</abbrev> 1.30); canthus rostralis distinct, loreal region concave; nostril round, directed laterally, closer to the snout than to the eye; a longitudinal swollen mandibular ridge extending from below nostril through lower edges of eye and tympanum to above insertion of arm, where the ridge is intermittent, forming a maxillary gland and shoulder gland; supratympanic fold absent; interorbital space flat, narrower than internasal distance (<abbrev xmlns:xlink="http://www.w3.org/1999/xlink" xlink:title="internasal distance" id="ABBRID0EQIDK" xlink:type="simple">IND</abbrev>/<abbrev xmlns:xlink="http://www.w3.org/1999/xlink" xlink:title="interorbital distance" id="ABBRID0EUIDK" xlink:type="simple">IOD</abbrev> 1.24); pupil elliptical, horizontal; tympanum distinct, round, <abbrev xmlns:xlink="http://www.w3.org/1999/xlink" xlink:title="tympanum diameter" id="ABBRID0EYIDK" xlink:type="simple">TD</abbrev>/<abbrev xmlns:xlink="http://www.w3.org/1999/xlink" xlink:title="eye diameter" id="ABBRID0E3IDK" xlink:type="simple">ED</abbrev> 0.86, and close to eye, <abbrev xmlns:xlink="http://www.w3.org/1999/xlink" xlink:title="tympanum-eye distance" id="ABBRID0EAJDK" xlink:type="simple">TED</abbrev>/<abbrev xmlns:xlink="http://www.w3.org/1999/xlink" xlink:title="tympanum diameter" id="ABBRID0EEJDK" xlink:type="simple">TD</abbrev> 0.32; pineal ocellus slightly visible; vomerine ridge present, bearing small teeth; tongue large, cordiform, notched behind; a pair of subgular vocal sacs present.</p><p>Forelimbs moderately robust, lower arm 0.17 of <abbrev xmlns:xlink="http://www.w3.org/1999/xlink" xlink:title="snout-vent length" id="ABBRID0EKJDK" xlink:type="simple">SVL</abbrev> and hand 0.27 of <abbrev xmlns:xlink="http://www.w3.org/1999/xlink" xlink:title="snout-vent length" id="ABBRID0EOJDK" xlink:type="simple">SVL</abbrev>; fingers thin, relative finger lengths II &lt; I &lt; IV &lt; III; tip of each finger slightly dilated, forming rounded disks; lateroventral grooves on all fingers except finger I, not meeting at the tip of disks; fingers free of webbing; presence of distinct lateral fringes on inner and outer sides of fingers II, III and IV, and on outer side of finger I; subarticular tubercles prominent and rounded; week supernumerary tubercles below the base of each finger; three elliptic, large, prominent and very distinct palmar tubercles; a single nuptial pad on the dorsal surface of first finger, nuptial spinules invisible.</p><p>Hindlimbs relatively robust, tibia 0.54 of <abbrev xmlns:xlink="http://www.w3.org/1999/xlink" xlink:title="snout-vent length" id="ABBRID0EUJDK" xlink:type="simple">SVL</abbrev> and foot 0.77 of <abbrev xmlns:xlink="http://www.w3.org/1999/xlink" xlink:title="snout-vent length" id="ABBRID0EYJDK" xlink:type="simple">SVL</abbrev>; heels overlapping when hindlimbs flexed at right angles to axis of body; tibio-tarsal articulation reaching the nostril when hindlimb is stretched along the side of the body; toes relatively long and thin, relative lengths I &lt; II &lt; V &lt; III &lt; IV; tip of each toe slightly dilated with remarkable elongated ventral callous pad, forming long and pointed disk; well-developed lateroventral grooves on toes , not meeting at the tip of disks; webbing moderate, webbing formula: I 1⅓ - 2 II 1⅓ - 2⅓ III 1⅔ - 3 IV 3⅓ - 1⅓ V; presence of lateral fringes on inner and outer sides of each toes, forming distinct dermal flap on the lateral edges of toes I and V; subarticular tubercles rounded, prominent; inner metatarsal tubercle elliptic, length triple the width; outer metatarsal tubercle indistinct, small and rounded; tarsal folds and tarsal tubercle absent.</p><p>Dorsal surface rough with dense horny spinules; developed dorsolateral fold with sparse horny spinules from posterior margin of upper eyelid to above groin but intermittent posteriorly; flank rough with dense tubercles and dense horny spinules; a large and smooth suprabrachial gland behind base of forelimb, prominent; dorsal surface of forelimb relatively smooth without horny spinules, weak longitudinal ridges on upper arms and slightly extending to lower arm; the dorsal surfaces of thigh and tibia rough with dese tubercles and dense horny spinules, forming several longitudinal ridges. Ventral surface of throat, body, and limbs smooth; large flattened tubercles densely arranged on the rear of thigh and around vent.</p></tp:treatment-sec><tp:treatment-sec sec-type="Coloration of holotype" id="SECID0E4JDK"><title>Coloration of holotype.</title><p>In life (Fig. <xref ref-type="fig" rid="F5">5</xref>), dorsal surface reddish brown; horny spinules on the skin white; pineal ocellus yellowish; a yellowish mid-dorsal stripe on the posterior dorsum; dorsolateral fold dark brown; upper flank dark brown; lower flank light brown; suprabrachial gland light brown. Dorsal forelimbs light brown; a longitudinal black stripe on the anterior surface of the forelimb; dorsal hindlimbs dark brown, four dark crossbars on the thigh, three on the tibia and three on the tarsus. Loreal and temporal regions dark brown, tympanum light brown; upper ⅓ iris brownish white and lower ⅔ iris reddish brown; maxillary gland and shoulder gland white. Throat dark purplish brown; ventral surface of body and limbs creamy white; rear thigh tinged with pink; ventral hand white with large purplish brown patches; ventral foot purplish brown.</p><p>In preservative (Fig. <xref ref-type="fig" rid="F6">6</xref>), dorsal surface faded with the pineal ocellus and mid-dorsal stripe clearer; white spinules more distinct; dorsal limbs faded with the crossbars more distinct; ventral surface faded, throat grey.</p></tp:treatment-sec><tp:treatment-sec sec-type="variation" id="SECID0ENKDK"><title>Variations.</title><p>Measurements of type series are given in Table <xref ref-type="table" rid="T7">6</xref>. All specimens were similar in morphology. Females (57.0 ± 2.1 mm, <italic>N</italic> = 3) (Fig. <xref ref-type="fig" rid="F7">7A</xref>) are not significantly larger than males (53.9 ± 3.3 mm, <italic>N</italic> = 5), but relatively smooth than males, not bearing white horny spinules on the dorsum, dorsolateral folds, and flanks. Pineal ocellus invisible in <named-content xmlns:xlink="http://www.w3.org/1999/xlink" content-type="dwc:institutional_code" xlink:type="simple">SYS</named-content> a005765 (Fig. <xref ref-type="fig" rid="F7">7B</xref>); numerous black spots on flanks in <named-content xmlns:xlink="http://www.w3.org/1999/xlink" content-type="dwc:institutional_code" xlink:type="simple">SYS</named-content> a005766.</p><table-wrap id="T7" position="float" orientation="portrait"><label>Table 6.</label><caption><p>Measurements (in mm) of the type series of <italic><tp:taxon-name><tp:taxon-name-part taxon-name-part-type="genus" reg="Nidirana">Nidirana</tp:taxon-name-part> <tp:taxon-name-part taxon-name-part-type="species" reg="guangdongensis">guangdongensis</tp:taxon-name-part></tp:taxon-name></italic> sp. nov. An asterisk denotes the holotype.</p></caption><table id="TID0ETSBK" rules="all"><tbody><tr><td rowspan="1" colspan="1"/><td rowspan="1" colspan="1"><bold><named-content xmlns:xlink="http://www.w3.org/1999/xlink" content-type="dwc:institutional_code" xlink:type="simple">SYS</named-content> a005767</bold>*</td><td rowspan="1" colspan="1">
                      <bold><named-content xmlns:xlink="http://www.w3.org/1999/xlink" content-type="dwc:institutional_code" xlink:type="simple">SYS</named-content> a005765</bold>
                    </td><td rowspan="1" colspan="1">
                      <bold><named-content xmlns:xlink="http://www.w3.org/1999/xlink" content-type="dwc:institutional_code" xlink:type="simple">SYS</named-content> a005995</bold>
                    </td><td rowspan="1" colspan="1">
                      <bold><named-content xmlns:xlink="http://www.w3.org/1999/xlink" content-type="dwc:institutional_code" xlink:type="simple">SYS</named-content> a006879 /<named-content xmlns:xlink="http://www.w3.org/1999/xlink" content-type="dwc:institutional_code" xlink:type="simple">CIB</named-content> 107273</bold>
                    </td><td rowspan="1" colspan="1">
                      <bold><named-content xmlns:xlink="http://www.w3.org/1999/xlink" content-type="dwc:institutional_code" xlink:type="simple">SYS</named-content> a007688</bold>
                    </td><td rowspan="1" colspan="1">
                      <bold><named-content xmlns:xlink="http://www.w3.org/1999/xlink" content-type="dwc:institutional_code" xlink:type="simple">SYS</named-content> a005766</bold>
                    </td><td rowspan="1" colspan="1">
                      <bold><named-content xmlns:xlink="http://www.w3.org/1999/xlink" content-type="dwc:institutional_code" xlink:type="simple">SYS</named-content> a005997</bold>
                    </td><td rowspan="1" colspan="1">
                      <bold><named-content xmlns:xlink="http://www.w3.org/1999/xlink" content-type="dwc:institutional_code" xlink:type="simple">SYS</named-content> a005998</bold>
                    </td></tr><tr><td rowspan="1" colspan="1">
                      <bold>Sex</bold>
                    </td><td rowspan="1" colspan="1">
                      <bold>Male</bold>
                    </td><td rowspan="1" colspan="1">
                      <bold>Male</bold>
                    </td><td rowspan="1" colspan="1">
                      <bold>Male</bold>
                    </td><td rowspan="1" colspan="1">
                      <bold>Male</bold>
                    </td><td rowspan="1" colspan="1">
                      <bold>Male</bold>
                    </td><td rowspan="1" colspan="1">
                      <bold>Female</bold>
                    </td><td rowspan="1" colspan="1">
                      <bold>Female</bold>
                    </td><td rowspan="1" colspan="1">
                      <bold>Female</bold>
                    </td></tr><tr><td rowspan="1" colspan="1">
                      <abbrev xmlns:xlink="http://www.w3.org/1999/xlink" xlink:title="snout-vent length" id="ABBRID0EDSDK" xlink:type="simple">SVL</abbrev>
                    </td><td rowspan="1" colspan="1">55.2</td><td rowspan="1" colspan="1">51.3</td><td rowspan="1" colspan="1">50.0</td><td rowspan="1" colspan="1">58.4</td><td rowspan="1" colspan="1">54.6</td><td rowspan="1" colspan="1">56.4</td><td rowspan="1" colspan="1">59.3</td><td rowspan="1" colspan="1">55.3</td></tr><tr><td rowspan="1" colspan="1">
                      <abbrev xmlns:xlink="http://www.w3.org/1999/xlink" xlink:title="head length" id="ABBRID0EETDK" xlink:type="simple">HDL</abbrev>
                    </td><td rowspan="1" colspan="1">19.4</td><td rowspan="1" colspan="1">18.9</td><td rowspan="1" colspan="1">18.5</td><td rowspan="1" colspan="1">20.8</td><td rowspan="1" colspan="1">20.3</td><td rowspan="1" colspan="1">20.6</td><td rowspan="1" colspan="1">22.2</td><td rowspan="1" colspan="1">21.0</td></tr><tr><td rowspan="1" colspan="1">
                      <abbrev xmlns:xlink="http://www.w3.org/1999/xlink" xlink:title="head width" id="ABBRID0EFUDK" xlink:type="simple">HDW</abbrev>
                    </td><td rowspan="1" colspan="1">17.5</td><td rowspan="1" colspan="1">17.4</td><td rowspan="1" colspan="1">17.7</td><td rowspan="1" colspan="1">18.5</td><td rowspan="1" colspan="1">18.0</td><td rowspan="1" colspan="1">18.1</td><td rowspan="1" colspan="1">18.6</td><td rowspan="1" colspan="1">18.5</td></tr><tr><td rowspan="1" colspan="1">
                      <abbrev xmlns:xlink="http://www.w3.org/1999/xlink" xlink:title="snout length" id="ABBRID0EGVDK" xlink:type="simple">SNT</abbrev>
                    </td><td rowspan="1" colspan="1">7.9</td><td rowspan="1" colspan="1">7.8</td><td rowspan="1" colspan="1">7.4</td><td rowspan="1" colspan="1">7.9</td><td rowspan="1" colspan="1">8.0</td><td rowspan="1" colspan="1">8.1</td><td rowspan="1" colspan="1">8.6</td><td rowspan="1" colspan="1">8.0</td></tr><tr><td rowspan="1" colspan="1">
                      <abbrev xmlns:xlink="http://www.w3.org/1999/xlink" xlink:title="internasal distance" id="ABBRID0EHWDK" xlink:type="simple">IND</abbrev>
                    </td><td rowspan="1" colspan="1">5.7</td><td rowspan="1" colspan="1">5.8</td><td rowspan="1" colspan="1">5.3</td><td rowspan="1" colspan="1">5.8</td><td rowspan="1" colspan="1">5.6</td><td rowspan="1" colspan="1">5.9</td><td rowspan="1" colspan="1">6.2</td><td rowspan="1" colspan="1">5.5</td></tr><tr><td rowspan="1" colspan="1">
                      <abbrev xmlns:xlink="http://www.w3.org/1999/xlink" xlink:title="interorbital distance" id="ABBRID0EIXDK" xlink:type="simple">IOD</abbrev>
                    </td><td rowspan="1" colspan="1">4.6</td><td rowspan="1" colspan="1">4.7</td><td rowspan="1" colspan="1">4.3</td><td rowspan="1" colspan="1">4.9</td><td rowspan="1" colspan="1">4.9</td><td rowspan="1" colspan="1">5.4</td><td rowspan="1" colspan="1">5.2</td><td rowspan="1" colspan="1">5.1</td></tr><tr><td rowspan="1" colspan="1">
                      <abbrev xmlns:xlink="http://www.w3.org/1999/xlink" xlink:title="eye diameter" id="ABBRID0EJYDK" xlink:type="simple">ED</abbrev>
                    </td><td rowspan="1" colspan="1">6.1</td><td rowspan="1" colspan="1">5.3</td><td rowspan="1" colspan="1">5.6</td><td rowspan="1" colspan="1">5.9</td><td rowspan="1" colspan="1">5.4</td><td rowspan="1" colspan="1">6.1</td><td rowspan="1" colspan="1">6.1</td><td rowspan="1" colspan="1">5.8</td></tr><tr><td rowspan="1" colspan="1">
                      <abbrev xmlns:xlink="http://www.w3.org/1999/xlink" xlink:title="tympanum diameter" id="ABBRID0EKZDK" xlink:type="simple">TD</abbrev>
                    </td><td rowspan="1" colspan="1">5.2</td><td rowspan="1" colspan="1">4.1</td><td rowspan="1" colspan="1">3.8</td><td rowspan="1" colspan="1">4.9</td><td rowspan="1" colspan="1">4.1</td><td rowspan="1" colspan="1">4.6</td><td rowspan="1" colspan="1">4.2</td><td rowspan="1" colspan="1">4.7</td></tr><tr><td rowspan="1" colspan="1">
                      <abbrev xmlns:xlink="http://www.w3.org/1999/xlink" xlink:title="tympanum-eye distance" id="ABBRID0EL1DK" xlink:type="simple">TED</abbrev>
                    </td><td rowspan="1" colspan="1">1.7</td><td rowspan="1" colspan="1">1.5</td><td rowspan="1" colspan="1">1.3</td><td rowspan="1" colspan="1">1.2</td><td rowspan="1" colspan="1">1.3</td><td rowspan="1" colspan="1">1.5</td><td rowspan="1" colspan="1">1.2</td><td rowspan="1" colspan="1">1.4</td></tr><tr><td rowspan="1" colspan="1">
                      <abbrev xmlns:xlink="http://www.w3.org/1999/xlink" xlink:title="hand length" id="ABBRID0EM2DK" xlink:type="simple">HND</abbrev>
                    </td><td rowspan="1" colspan="1">14.7</td><td rowspan="1" colspan="1">13.3</td><td rowspan="1" colspan="1">13.8</td><td rowspan="1" colspan="1">14.4</td><td rowspan="1" colspan="1">14.3</td><td rowspan="1" colspan="1">14.4</td><td rowspan="1" colspan="1">14.6</td><td rowspan="1" colspan="1">15.8</td></tr><tr><td rowspan="1" colspan="1">
                      <abbrev xmlns:xlink="http://www.w3.org/1999/xlink" xlink:title="radio-ulna length" id="ABBRID0EN3DK" xlink:type="simple">RAD</abbrev>
                    </td><td rowspan="1" colspan="1">9.4</td><td rowspan="1" colspan="1">8.7</td><td rowspan="1" colspan="1">8.6</td><td rowspan="1" colspan="1">9.9</td><td rowspan="1" colspan="1">8.9</td><td rowspan="1" colspan="1">9.0</td><td rowspan="1" colspan="1">9.7</td><td rowspan="1" colspan="1">9.7</td></tr><tr><td rowspan="1" colspan="1">
                      <abbrev xmlns:xlink="http://www.w3.org/1999/xlink" xlink:title="foot length" id="ABBRID0EO4DK" xlink:type="simple">FTL</abbrev>
                    </td><td rowspan="1" colspan="1">42.7</td><td rowspan="1" colspan="1">39.0</td><td rowspan="1" colspan="1">40.1</td><td rowspan="1" colspan="1">45.3</td><td rowspan="1" colspan="1">43.9</td><td rowspan="1" colspan="1">45.5</td><td rowspan="1" colspan="1">46.9</td><td rowspan="1" colspan="1">47.0</td></tr><tr><td rowspan="1" colspan="1">
                      <abbrev xmlns:xlink="http://www.w3.org/1999/xlink" xlink:title="tibial length" id="ABBRID0EP5DK" xlink:type="simple">TIB</abbrev>
                    </td><td rowspan="1" colspan="1">29.6</td><td rowspan="1" colspan="1">27.0</td><td rowspan="1" colspan="1">25.4</td><td rowspan="1" colspan="1">30.0</td><td rowspan="1" colspan="1">29.2</td><td rowspan="1" colspan="1">30.1</td><td rowspan="1" colspan="1">31.6</td><td rowspan="1" colspan="1">31.9</td></tr></tbody></table></table-wrap><fig id="F7" position="float" orientation="portrait"><object-id xmlns:xlink="http://www.w3.org/1999/xlink" content-type="doi" xlink:type="simple">10.3897/zookeys.914.36604.figure7</object-id><object-id xmlns:xlink="http://www.w3.org/1999/xlink" content-type="arpha" xlink:type="simple">DF3BBEAA-CD85-57BE-BD5A-FA8063BCF0A9</object-id><label>Figure 7.</label><caption><p>(<bold>A</bold>) adult female paratype <named-content xmlns:xlink="http://www.w3.org/1999/xlink" content-type="dwc:institutional_code" xlink:type="simple">SYS</named-content> a005766 of <italic><tp:taxon-name><tp:taxon-name-part taxon-name-part-type="genus" reg="Nidirana">Nidirana</tp:taxon-name-part> <tp:taxon-name-part taxon-name-part-type="species" reg="guangdongensis">guangdongensis</tp:taxon-name-part></tp:taxon-name></italic> sp. nov.; (<bold>B</bold>) adult male paratype <named-content xmlns:xlink="http://www.w3.org/1999/xlink" content-type="dwc:institutional_code" xlink:type="simple">SYS</named-content> a005765; (<bold>C</bold>) eggs in the water surface found in Mt Bamian.</p></caption><graphic xmlns:xlink="http://www.w3.org/1999/xlink" xlink:href="zookeys-914-127-g007.jpg" position="float" orientation="portrait" xlink:type="simple" id="oo_382091.jpg"><uri content-type="original_file" xlink:type="simple">https://binary.pensoft.net/fig/382091</uri></graphic></fig></tp:treatment-sec><tp:treatment-sec sec-type="distribution" id="SECID0EZAEK"><title>Distribution and ecology.</title><p>Currently, <italic><tp:taxon-name><tp:taxon-name-part taxon-name-part-type="genus" reg="Nidirana">Nidirana</tp:taxon-name-part> <tp:taxon-name-part taxon-name-part-type="species" reg="guangdongensis">guangdongensis</tp:taxon-name-part></tp:taxon-name></italic> sp. nov. is known from northern Guangdong, southern Jiangxi and southeastern Hunan, indicating that this frog is distributed in the Nanling Mountains and southern Luoxiao Mountains of southern China. The frog inhabits in natural ponds. The adult males call at the water surface and the females oviposit directly into the water (Fig. <xref ref-type="fig" rid="F7">7C</xref>) from April to June. The tadpoles of this species remain unknown. In Mt Nankun, <italic><tp:taxon-name><tp:taxon-name-part taxon-name-part-type="genus" reg="Nidirana">N.</tp:taxon-name-part> <tp:taxon-name-part taxon-name-part-type="species" reg="guangdongensis">guangdongensis</tp:taxon-name-part></tp:taxon-name></italic> sp. nov. is sympatric with <italic><tp:taxon-name><tp:taxon-name-part taxon-name-part-type="genus" reg="Nidirana">N.</tp:taxon-name-part> <tp:taxon-name-part taxon-name-part-type="species" reg="nankunensis">nankunensis</tp:taxon-name-part></tp:taxon-name></italic> in the same pond and is more abundant.</p></tp:treatment-sec><tp:treatment-sec sec-type="Vocalization" id="SECID0EECEK"><title>Vocalization.</title><p>The advertisement call (<italic>N</italic> = 54) of <italic><tp:taxon-name><tp:taxon-name-part taxon-name-part-type="genus" reg="Nidirana">Nidirana</tp:taxon-name-part> <tp:taxon-name-part taxon-name-part-type="species" reg="guangdongensis">guangdongensis</tp:taxon-name-part></tp:taxon-name></italic> sp. nov. contains 2–4 repeated, identical, regular notes. The two-note call has a duration of 445.0–559.0 (520.6 ± 27.4, <italic>N</italic> = 19) ms; the three-note call has a duration of 681.5–875.8 (794.6 ± 46.4, <italic>N</italic> = 28) ms; the four-note call has a duration of 1117.6–1198.1 (1152.9 ± 29.8, <italic>N</italic> = 7) ms. The notes last 134.0–226.7 (164.3 ± 16.2, <italic>N</italic> = 150) ms with the rise time 0.0–138.5 (28.7 ± 32.4, <italic>N</italic> = 150) ms, and the intervals last 79.9–262.6 (162.1 ± 26.4, <italic>N</italic> = 96) ms.</p></tp:treatment-sec><ref-list><ref id="B12"><mixed-citation xmlns:xlink="http://www.w3.org/1999/xlink" xlink:type="simple"><person-group><name name-style="western"><surname>Fei</surname><given-names>L</given-names></name><name name-style="western"><surname>Hu</surname><given-names>SQ</given-names></name><name name-style="western"><surname>Ye</surname><given-names>CY</given-names></name><name name-style="western"><surname>Huang</surname><given-names>YZ</given-names></name></person-group> (<year>2009</year>) Fauna Sinica. <tp:taxon-name><tp:taxon-name-part taxon-name-part-type="class">Amphibia</tp:taxon-name-part></tp:taxon-name> Vol. 3 <tp:taxon-name><tp:taxon-name-part taxon-name-part-type="order">Anura</tp:taxon-name-part></tp:taxon-name><tp:taxon-name><tp:taxon-name-part taxon-name-part-type="family">Ranidae</tp:taxon-name-part></tp:taxon-name>. Science Press, Beijing, 959–1847. [In Chinese]</mixed-citation></ref><ref id="B14"><mixed-citation xmlns:xlink="http://www.w3.org/1999/xlink" xlink:type="simple"><person-group><name name-style="western"><surname>Fei</surname><given-names>L</given-names></name><name name-style="western"><surname>Ye</surname><given-names>CY</given-names></name><name name-style="western"><surname>Jiang</surname><given-names>JP</given-names></name></person-group> (<year>2012</year>) <source>Colored atlas of Chinese amphibians and their distributions.</source><publisher-name>Sichuan Publishing Group/Sichuan Publishing House of Science and Technology</publisher-name>, <publisher-loc>Chengdu</publisher-loc>, <size units="page">619 pp</size>. [In Chinese]</mixed-citation></ref><ref id="B18"><mixed-citation xmlns:xlink="http://www.w3.org/1999/xlink" xlink:type="simple"><person-group><name name-style="western"><surname>Li</surname><given-names>ZC</given-names></name><name name-style="western"><surname>Xiao</surname><given-names>Z</given-names></name><name name-style="western"><surname>Liu</surname><given-names>SR</given-names></name></person-group> (<year>2011</year>) <source>Amphibians and reptiles of Guangdong.</source><publisher-name>Guangdong Science and Technology Press</publisher-name>, <publisher-loc>Guangzhou</publisher-loc>, <size units="page">266 pp</size>. [In Chinese]</mixed-citation></ref></ref-list></tp:taxon-treatment>
