# Supplementary material for: Comprehensive approaches reveal three cryptic species of genus Nidirana (Anura, Ranidae) from China
Source: Zookeys. 2020 Feb 20;914:127–59. doi: 10.3897/zookeys.914.36604 (PMC7046709; doi:10.3897/zookeys.914.36604)
Supplement: XML Treatment for Nidirana mangveni [file zookeys.914.36604-treatment2.xml]

<!DOCTYPE tp:taxon-treatment
  PUBLIC "-//TaxonX//DTD Taxonomic Treatment Publishing DTD v0 20100105//EN" "tax-treatment-NSO.dtd">
<tp:taxon-treatment xmlns:tp="http://www.plazi.org/taxpub"><tp:treatment-meta><kwd-group><label>Taxon classification</label><kwd><named-content xmlns:xlink="http://www.w3.org/1999/xlink" content-type="kingdom">Animalia</named-content></kwd><kwd><named-content xmlns:xlink="http://www.w3.org/1999/xlink" content-type="order">Anura</named-content></kwd><kwd><named-content xmlns:xlink="http://www.w3.org/1999/xlink" content-type="family">Ranidae</named-content></kwd></kwd-group><mixed-citation publication-type="journal"><person-group><name><surname>Lyu</surname><given-names>Zhi-Tong</given-names></name><name><surname>Dai</surname><given-names>Ke-Yuan</given-names></name><name><surname>Li</surname><given-names>Yao</given-names></name><name><surname>Wan</surname><given-names>Han</given-names></name><name><surname>Liu</surname><given-names>Zhe-Yi</given-names></name><name><surname>Qi</surname><given-names>Shuo</given-names></name><name><surname>Lin</surname><given-names>Si-Min</given-names></name><name><surname>Wang</surname><given-names>Jian</given-names></name><name><surname>Li</surname><given-names>Yu-Long</given-names></name><name><surname>Zeng</surname><given-names>Yang-Jin</given-names></name><name><surname>Li</surname><given-names>Pi-Peng</given-names></name><name><surname>Pang</surname><given-names>Hong</given-names></name><name><surname>Wang</surname><given-names>Ying-Yong</given-names></name></person-group><article-title>Comprehensive approaches reveal three cryptic species of genus <italic><tp:taxon-name><tp:taxon-name-part taxon-name-part-type="genus" reg="Nidirana">Nidirana</tp:taxon-name-part></tp:taxon-name></italic> (<tp:taxon-name><tp:taxon-name-part taxon-name-part-type="order">Anura</tp:taxon-name-part></tp:taxon-name>, <tp:taxon-name><tp:taxon-name-part taxon-name-part-type="family">Ranidae</tp:taxon-name-part></tp:taxon-name>) from China</article-title><source>Zookeys</source><day>20</day><month>2</month><year>2020</year><volume>914</volume><fpage>127</fpage><lpage>159</lpage><pub-id pub-id-type="doi">10.3897/zookeys.914.36604</pub-id></mixed-citation></tp:treatment-meta><tp:nomenclature><tp:taxon-name><object-id xmlns:xlink="http://www.w3.org/1999/xlink" content-type="arpha" xlink:type="simple">7B7D9018-556D-584F-AF1B-D81B5DEF7276</object-id>
              <tp:taxon-name-part taxon-name-part-type="genus" reg="Nidirana">Nidirana</tp:taxon-name-part>
              <tp:taxon-name-part taxon-name-part-type="species" reg="mangveni">mangveni</tp:taxon-name-part>
              <object-id xmlns:xlink="http://www.w3.org/1999/xlink" content-type="zoobank" xlink:type="simple">http://zoobank.org/D4BC572F-FAA8-41A8-856D-3D183FA2AC09</object-id>
            </tp:taxon-name><tp:taxon-authority>Lyu, Qi, &amp; YY Wang</tp:taxon-authority><tp:taxon-status xmlns:xlink="http://www.w3.org/1999/xlink" xlink:type="simple">sp. nov.</tp:taxon-status><xref ref-type="fig" rid="F8">Figures 8</xref><xref ref-type="fig" rid="F9">, 9</xref><xref ref-type="fig" rid="F10">, 10</xref></tp:nomenclature><tp:treatment-sec sec-type="Chresonymy" id="SECID0EZEEK"><title>Chresonymy.</title><p><italic><tp:taxon-name><tp:taxon-name-part taxon-name-part-type="genus" reg="Nidirana">Nidirana</tp:taxon-name-part> <tp:taxon-name-part taxon-name-part-type="species" reg="adenopleura">adenopleura</tp:taxon-name-part></tp:taxon-name></italic>: <xref ref-type="bibr" rid="B12">Fei et al. 2009</xref>, <xref ref-type="bibr" rid="B14">2012</xref></p></tp:treatment-sec><tp:treatment-sec sec-type="Holotype" id="SECID0ERFEK"><title>Holotype.</title><p><named-content xmlns:xlink="http://www.w3.org/1999/xlink" content-type="dwc:institutional_code" xlink:type="simple">SYS</named-content> a006313 (Figs <xref ref-type="fig" rid="F8">8</xref>, <xref ref-type="fig" rid="F9">9</xref>), adult male, collected by Jian Wang and Zhao-Chi Zeng on 1 August 2017 from Mt Dapan (<named-content xmlns:xlink="http://www.w3.org/1999/xlink" content-type="dwc:verbatimCoordinates" xlink:type="simple"><named-content content-type="geo-json" specific-use="{&#34;type&#34;:&#34;Point&#34;,&#34;coordinates&#34;:[120.544700,28.980100]}" id="NCID0EKGEK" xlink:type="simple">28.9801°N, 120.5447°E</named-content></named-content>; ca 860 m a.s.l.), Pan’an County, Zhejiang Province, China.</p><fig id="F8" position="float" orientation="portrait"><object-id xmlns:xlink="http://www.w3.org/1999/xlink" content-type="doi" xlink:type="simple">10.3897/zookeys.914.36604.figure8</object-id><object-id xmlns:xlink="http://www.w3.org/1999/xlink" content-type="arpha" xlink:type="simple">C38A6FB8-9BBE-5E83-9895-90E4053A3B0B</object-id><label>Figure 8.</label><caption><p>Morphological features of the adult male holotype <named-content xmlns:xlink="http://www.w3.org/1999/xlink" content-type="dwc:institutional_code" xlink:type="simple">SYS</named-content> a006313 of <italic><tp:taxon-name><tp:taxon-name-part taxon-name-part-type="genus" reg="Nidirana">Nidirana</tp:taxon-name-part> <tp:taxon-name-part taxon-name-part-type="species" reg="mangveni">mangveni</tp:taxon-name-part></tp:taxon-name></italic> sp. nov. in life. (<bold>A</bold>) dorsolateral view; (<bold>B</bold>) ventral view; (<bold>C</bold>) right hand; (<bold>D</bold>) left foot; (<bold>E</bold>) close-up of head showing the week supratympanic fold; (<bold>F</bold>) close-up of posterior dorsum and hindlimb showing the horny spinules.</p></caption><graphic xmlns:xlink="http://www.w3.org/1999/xlink" xlink:href="zookeys-914-127-g008.jpg" position="float" orientation="portrait" xlink:type="simple" id="oo_382092.jpg"><uri content-type="original_file" xlink:type="simple">https://binary.pensoft.net/fig/382092</uri></graphic></fig><fig id="F9" position="float" orientation="portrait"><object-id xmlns:xlink="http://www.w3.org/1999/xlink" content-type="doi" xlink:type="simple">10.3897/zookeys.914.36604.figure9</object-id><object-id xmlns:xlink="http://www.w3.org/1999/xlink" content-type="arpha" xlink:type="simple">2DBAC14E-22DB-518C-87AD-44787A538035</object-id><label>Figure 9.</label><caption><p>Morphological features of the adult male holotype <named-content xmlns:xlink="http://www.w3.org/1999/xlink" content-type="dwc:institutional_code" xlink:type="simple">SYS</named-content> a006313 of <italic><tp:taxon-name><tp:taxon-name-part taxon-name-part-type="genus" reg="Nidirana">Nidirana</tp:taxon-name-part> <tp:taxon-name-part taxon-name-part-type="species" reg="mangveni">mangveni</tp:taxon-name-part></tp:taxon-name></italic> sp. nov. in preservative. (<bold>A</bold>) dorsal view; (<bold>B</bold>) ventral view; (<bold>C</bold>) lateral view; (<bold>D</bold>) right hand; (<bold>E</bold>) right foot.</p></caption><graphic xmlns:xlink="http://www.w3.org/1999/xlink" xlink:href="zookeys-914-127-g009.jpg" position="float" orientation="portrait" xlink:type="simple" id="oo_382093.jpg"><uri content-type="original_file" xlink:type="simple">https://binary.pensoft.net/fig/382093</uri></graphic></fig></tp:treatment-sec><tp:treatment-sec sec-type="Paratypes" id="SECID0EFJEK"><title>Paratypes.</title><p>Eight adult specimens. Males <named-content xmlns:xlink="http://www.w3.org/1999/xlink" content-type="dwc:institutional_code" xlink:type="simple">SYS</named-content> a006311–12, <named-content xmlns:xlink="http://www.w3.org/1999/xlink" content-type="dwc:institutional_code" xlink:type="simple">SYS</named-content> a006314/<named-content xmlns:xlink="http://www.w3.org/1999/xlink" content-type="dwc:institutional_code" xlink:type="simple">CIB</named-content> 107275, and female <named-content xmlns:xlink="http://www.w3.org/1999/xlink" content-type="dwc:institutional_code" xlink:type="simple">SYS</named-content> a006310, collected by Jian Wang and Zhao-Chi Zeng at the same time from the same locality as the holotype; males <named-content xmlns:xlink="http://www.w3.org/1999/xlink" content-type="dwc:institutional_code" xlink:type="simple">SYS</named-content> a006413–14 and female <named-content xmlns:xlink="http://www.w3.org/1999/xlink" content-type="dwc:institutional_code" xlink:type="simple">SYS</named-content> a006416, collected by Jian Wang and Zhao-Chi Zeng on 3 August 2017 from Mt Longmen (<named-content xmlns:xlink="http://www.w3.org/1999/xlink" content-type="dwc:verbatimCoordinates" xlink:type="simple"><named-content content-type="geo-json" specific-use="{&#34;type&#34;:&#34;Point&#34;,&#34;coordinates&#34;:[119.979000,29.864300]}" id="NCID0E5KEK" xlink:type="simple">29.8643°N, 119.9790°E</named-content></named-content>; ca 540m a.s.l.), Fuyang District, Hangzhou City, Zhejiang Province, China; male <abbrev xmlns:xlink="http://www.w3.org/1999/xlink" content-type="institution" xlink:title="Shenyang Normal University" id="ABBRID0EDLEK" xlink:type="simple">SYNU</abbrev> 12050569 collected by Zheng-Yan Zhou on 8 May 2012 from Hangzhou Botanical Garden (<named-content xmlns:xlink="http://www.w3.org/1999/xlink" content-type="dwc:verbatimCoordinates" xlink:type="simple"><named-content content-type="geo-json" specific-use="{&#34;type&#34;:&#34;Point&#34;,&#34;coordinates&#34;:[120.122600,30.254400]}" id="NCID0ELLEK" xlink:type="simple">30.2544°N, 120.1226°E</named-content></named-content>; ca 100m a.s.l.), Xihu District, Hangzhou City, Zhejiang Province, China.</p></tp:treatment-sec><tp:treatment-sec sec-type="etymology" id="SECID0EQLEK"><title>Etymology.</title><p>The species name <italic><tp:taxon-name><tp:taxon-name-part taxon-name-part-type="genus" reg="Nidirana"/><tp:taxon-name-part taxon-name-part-type="species" reg="mangveni">mangveni</tp:taxon-name-part></tp:taxon-name></italic> refers to Professor Mangven L. Y. Chang (= Meng-Wen Zhang, 张孟闻), an outstanding zoologist born in Ningbo City of northern Zhejiang, who contributed mostly on Chinese herpetological taxonomy and natural history. He is also the author of <italic><tp:taxon-name><tp:taxon-name-part taxon-name-part-type="genus" reg="Nidirana">Nidirana</tp:taxon-name-part> <tp:taxon-name-part taxon-name-part-type="species" reg="daunchina">daunchina</tp:taxon-name-part></tp:taxon-name></italic>, a congener of this new species.</p></tp:treatment-sec><tp:treatment-sec sec-type="Differential diagnosis" id="SECID0ELMEK"><title>Differential diagnosis.</title><p><italic><tp:taxon-name><tp:taxon-name-part taxon-name-part-type="genus" reg="Nidirana">Nidirana</tp:taxon-name-part> <tp:taxon-name-part taxon-name-part-type="species" reg="mangveni">mangveni</tp:taxon-name-part></tp:taxon-name></italic> sp. nov. is distinguished from its congeners by the following combination of the morphological characteristics: (1) body large and elongated, with <abbrev xmlns:xlink="http://www.w3.org/1999/xlink" xlink:title="snout-vent length" id="ABBRID0E3MEK" xlink:type="simple">SVL</abbrev> 53.6–59.7 (56.2 ± 2.5, <italic>N</italic> = 7) mm in adult males, and <abbrev xmlns:xlink="http://www.w3.org/1999/xlink" xlink:title="snout-vent length" id="ABBRID0ECNEK" xlink:type="simple">SVL</abbrev> 62.4 ± 3.8 (59.7–65.1, <italic>N</italic> = 2) mm in adult females; (2) disks of digits dilated, rounded; (3) lateroventral grooves present on fingers III and IV, and each toes; (4) relative finger lengths I &lt; II &lt; IV &lt; III; (5) heels overlapping; (6) tibio-tarsal articulation reaching the anterior corner of eye; (7) week supratympanic fold present; (8) mid-dorsal stripe absent or present on posterior dorsum; (9) posterior of dorsal skin rough with dense tubercles; (10) developed supernumerary tubercles below the base of each finger, palmar tubercles prominent and distinct; (11) white horny spinules on the posterior or entire dorsum in males; (12) a pair of subgular vocal sacs present; (13) one single nuptial pad present on the finger I, nuptial spinules invisible; (14) suprabrachial gland large; (15) calling: 2–7 identical regular notes.</p></tp:treatment-sec><tp:treatment-sec sec-type="comparisons" id="SECID0EINEK"><title>Comparison.</title><p>Morphologically, <italic><tp:taxon-name><tp:taxon-name-part taxon-name-part-type="genus" reg="Nidirana">Nidirana</tp:taxon-name-part> <tp:taxon-name-part taxon-name-part-type="species" reg="mangveni">mangveni</tp:taxon-name-part></tp:taxon-name></italic> sp. nov. is unique when compared with all recognized congeners by the combination of the following characteristics: (1) large body size, <abbrev xmlns:xlink="http://www.w3.org/1999/xlink" xlink:title="snout-vent length" id="ABBRID0EZNEK" xlink:type="simple">SVL</abbrev> 53.6–59.7 mm in males and 59.7–65.1 mm in females vs. &lt; 53.0 mm in males or females in <italic><tp:taxon-name><tp:taxon-name-part taxon-name-part-type="genus" reg="Nidirana">N.</tp:taxon-name-part> <tp:taxon-name-part taxon-name-part-type="species" reg="nankunensis">nankunensis</tp:taxon-name-part></tp:taxon-name></italic>, <italic><tp:taxon-name><tp:taxon-name-part taxon-name-part-type="genus" reg="Nidirana">N.</tp:taxon-name-part> <tp:taxon-name-part taxon-name-part-type="species" reg="okinavana">okinavana</tp:taxon-name-part></tp:taxon-name></italic>, <italic><tp:taxon-name><tp:taxon-name-part taxon-name-part-type="genus" reg="Nidirana">N.</tp:taxon-name-part> <tp:taxon-name-part taxon-name-part-type="species" reg="daunchina">daunchina</tp:taxon-name-part></tp:taxon-name></italic>, <italic><tp:taxon-name><tp:taxon-name-part taxon-name-part-type="genus" reg="Nidirana">N.</tp:taxon-name-part> <tp:taxon-name-part taxon-name-part-type="species" reg="yaoica">yaoica</tp:taxon-name-part></tp:taxon-name></italic>, <italic><tp:taxon-name><tp:taxon-name-part taxon-name-part-type="genus" reg="Nidirana">N.</tp:taxon-name-part> <tp:taxon-name-part taxon-name-part-type="species" reg="chapaensis">chapaensis</tp:taxon-name-part></tp:taxon-name></italic> and <italic><tp:taxon-name><tp:taxon-name-part taxon-name-part-type="genus" reg="Nidirana">N.</tp:taxon-name-part> <tp:taxon-name-part taxon-name-part-type="species" reg="hainanensis">hainanensis</tp:taxon-name-part></tp:taxon-name></italic>; (2) relative finger lengths I &lt; II &lt; IV &lt; III vs. II &lt; I = IV &lt; III in <italic><tp:taxon-name><tp:taxon-name-part taxon-name-part-type="genus" reg="Nidirana">N.</tp:taxon-name-part> <tp:taxon-name-part taxon-name-part-type="species" reg="chapaensis">chapaensis</tp:taxon-name-part></tp:taxon-name></italic>; vs. II &lt; IV &lt; I &lt; III in <italic><tp:taxon-name><tp:taxon-name-part taxon-name-part-type="genus" reg="Nidirana">N.</tp:taxon-name-part> <tp:taxon-name-part taxon-name-part-type="species" reg="leishanensis">leishanensis</tp:taxon-name-part></tp:taxon-name></italic>; vs. II &lt; I &lt; IV &lt; III in all other congeners; (3) absent of lateroventral groove on fingers I and II vs. absent on fingers and toes in <italic><tp:taxon-name><tp:taxon-name-part taxon-name-part-type="genus" reg="Nidirana">N.</tp:taxon-name-part> <tp:taxon-name-part taxon-name-part-type="species" reg="pleuraden">pleuraden</tp:taxon-name-part></tp:taxon-name></italic>; vs. absent or barely visible on fingers in <italic><tp:taxon-name><tp:taxon-name-part taxon-name-part-type="genus" reg="Nidirana">N.</tp:taxon-name-part> <tp:taxon-name-part taxon-name-part-type="species" reg="daunchina">daunchina</tp:taxon-name-part></tp:taxon-name></italic>; vs. present on finger II in all other congeners; (4) tibio-tarsal articulation reaches at the anterior corner of eye vs. beyond the snout tip in <italic><tp:taxon-name><tp:taxon-name-part taxon-name-part-type="genus" reg="Nidirana">N.</tp:taxon-name-part> <tp:taxon-name-part taxon-name-part-type="species" reg="lini">lini</tp:taxon-name-part></tp:taxon-name></italic>; vs. at the nostril in <italic><tp:taxon-name><tp:taxon-name-part taxon-name-part-type="genus" reg="Nidirana">N.</tp:taxon-name-part> <tp:taxon-name-part taxon-name-part-type="species" reg="guangdongensis">guangdongensis</tp:taxon-name-part></tp:taxon-name></italic>, <italic><tp:taxon-name><tp:taxon-name-part taxon-name-part-type="genus" reg="Nidirana">N.</tp:taxon-name-part> <tp:taxon-name-part taxon-name-part-type="species" reg="nankunensis">nankunensis</tp:taxon-name-part></tp:taxon-name></italic>, <italic><tp:taxon-name><tp:taxon-name-part taxon-name-part-type="genus" reg="Nidirana">N.</tp:taxon-name-part> <tp:taxon-name-part taxon-name-part-type="species" reg="daunchina">daunchina</tp:taxon-name-part></tp:taxon-name></italic>, <italic><tp:taxon-name><tp:taxon-name-part taxon-name-part-type="genus" reg="Nidirana">N.</tp:taxon-name-part> <tp:taxon-name-part taxon-name-part-type="species" reg="yaoica">yaoica</tp:taxon-name-part></tp:taxon-name></italic>, <italic><tp:taxon-name><tp:taxon-name-part taxon-name-part-type="genus" reg="Nidirana">N.</tp:taxon-name-part> <tp:taxon-name-part taxon-name-part-type="species" reg="chapaensis">chapaensis</tp:taxon-name-part></tp:taxon-name></italic> and <italic><tp:taxon-name><tp:taxon-name-part taxon-name-part-type="genus" reg="Nidirana">N.</tp:taxon-name-part> <tp:taxon-name-part taxon-name-part-type="species" reg="hainanensis">hainanensis</tp:taxon-name-part></tp:taxon-name></italic>; (5) week supratympanic fold present vs. absent in <italic><tp:taxon-name><tp:taxon-name-part taxon-name-part-type="genus" reg="Nidirana">N.</tp:taxon-name-part> <tp:taxon-name-part taxon-name-part-type="species" reg="guangdongensis">guangdongensis</tp:taxon-name-part></tp:taxon-name></italic>, <italic><tp:taxon-name><tp:taxon-name-part taxon-name-part-type="genus" reg="Nidirana">N.</tp:taxon-name-part> <tp:taxon-name-part taxon-name-part-type="species" reg="adenopleura">adenopleura</tp:taxon-name-part></tp:taxon-name></italic>, <italic><tp:taxon-name><tp:taxon-name-part taxon-name-part-type="genus" reg="Nidirana">N.</tp:taxon-name-part> <tp:taxon-name-part taxon-name-part-type="species" reg="nankunensis">nankunensis</tp:taxon-name-part></tp:taxon-name></italic>, <italic><tp:taxon-name><tp:taxon-name-part taxon-name-part-type="genus" reg="Nidirana">N.</tp:taxon-name-part> <tp:taxon-name-part taxon-name-part-type="species" reg="daunchina">daunchina</tp:taxon-name-part></tp:taxon-name></italic>, <italic><tp:taxon-name><tp:taxon-name-part taxon-name-part-type="genus" reg="Nidirana">N.</tp:taxon-name-part> <tp:taxon-name-part taxon-name-part-type="species" reg="yaoica">yaoica</tp:taxon-name-part></tp:taxon-name></italic>, <italic><tp:taxon-name><tp:taxon-name-part taxon-name-part-type="genus" reg="Nidirana">N.</tp:taxon-name-part> <tp:taxon-name-part taxon-name-part-type="species" reg="hainanensis">hainanensis</tp:taxon-name-part></tp:taxon-name></italic>, and <italic><tp:taxon-name><tp:taxon-name-part taxon-name-part-type="genus" reg="Nidirana">N.</tp:taxon-name-part> <tp:taxon-name-part taxon-name-part-type="species" reg="lini">lini</tp:taxon-name-part></tp:taxon-name></italic>; (6) white horny spinules on the posterior or entire dorsum in males vs. absent on dorsum or few above vent in <italic><tp:taxon-name><tp:taxon-name-part taxon-name-part-type="genus" reg="Nidirana">N.</tp:taxon-name-part> <tp:taxon-name-part taxon-name-part-type="species" reg="nankunensis">nankunensis</tp:taxon-name-part></tp:taxon-name></italic>, <italic><tp:taxon-name><tp:taxon-name-part taxon-name-part-type="genus" reg="Nidirana">N.</tp:taxon-name-part> <tp:taxon-name-part taxon-name-part-type="species" reg="okinavana">okinavana</tp:taxon-name-part></tp:taxon-name></italic>, <italic><tp:taxon-name><tp:taxon-name-part taxon-name-part-type="genus" reg="Nidirana">N.</tp:taxon-name-part> <tp:taxon-name-part taxon-name-part-type="species" reg="daunchina">daunchina</tp:taxon-name-part></tp:taxon-name></italic>, <italic><tp:taxon-name><tp:taxon-name-part taxon-name-part-type="genus" reg="Nidirana">N.</tp:taxon-name-part> <tp:taxon-name-part taxon-name-part-type="species" reg="yaoica">yaoica</tp:taxon-name-part></tp:taxon-name></italic>, <italic><tp:taxon-name><tp:taxon-name-part taxon-name-part-type="genus" reg="Nidirana">N.</tp:taxon-name-part> <tp:taxon-name-part taxon-name-part-type="species" reg="chapaensis">chapaensis</tp:taxon-name-part></tp:taxon-name></italic>, <italic><tp:taxon-name><tp:taxon-name-part taxon-name-part-type="genus" reg="Nidirana">N.</tp:taxon-name-part> <tp:taxon-name-part taxon-name-part-type="species" reg="leishanensis">leishanensis</tp:taxon-name-part></tp:taxon-name></italic> and <italic><tp:taxon-name><tp:taxon-name-part taxon-name-part-type="genus" reg="Nidirana">N.</tp:taxon-name-part> <tp:taxon-name-part taxon-name-part-type="species" reg="hainanensis">hainanensis</tp:taxon-name-part></tp:taxon-name></italic>; (7) the presence of a single nuptial pad on finger I vs. absent in <italic><tp:taxon-name><tp:taxon-name-part taxon-name-part-type="genus" reg="Nidirana">N.</tp:taxon-name-part> <tp:taxon-name-part taxon-name-part-type="species" reg="hainanensis">hainanensis</tp:taxon-name-part></tp:taxon-name></italic>; vs. divided into two parts in <italic><tp:taxon-name><tp:taxon-name-part taxon-name-part-type="genus" reg="Nidirana">N.</tp:taxon-name-part> <tp:taxon-name-part taxon-name-part-type="species" reg="chapaensis">chapaensis</tp:taxon-name-part></tp:taxon-name></italic>; vs. two nuptial pads on fingers I and II respectively; (8) the presence of a pair of subgular vocal sacs vs. absent in <italic><tp:taxon-name><tp:taxon-name-part taxon-name-part-type="genus" reg="Nidirana">N.</tp:taxon-name-part> <tp:taxon-name-part taxon-name-part-type="species" reg="okinavana">okinavana</tp:taxon-name-part></tp:taxon-name></italic>.</p></tp:treatment-sec><tp:treatment-sec sec-type="description" id="SECID0ETZEK"><title>Description of holotype.</title><p><named-content xmlns:xlink="http://www.w3.org/1999/xlink" content-type="dwc:institutional_code" xlink:type="simple">SYS</named-content> a006313 (Figs <xref ref-type="fig" rid="F8">8</xref>, <xref ref-type="fig" rid="F9">9</xref>), adult male. Body large and elongated, <abbrev xmlns:xlink="http://www.w3.org/1999/xlink" xlink:title="snout-vent length" id="ABBRID0EJ1EK" xlink:type="simple">SVL</abbrev> 54.0 mm; head longer than wide (<abbrev xmlns:xlink="http://www.w3.org/1999/xlink" xlink:title="head width" id="ABBRID0EN1EK" xlink:type="simple">HDW</abbrev>/<abbrev xmlns:xlink="http://www.w3.org/1999/xlink" xlink:title="head length" id="ABBRID0ER1EK" xlink:type="simple">HDL</abbrev> 0.87), flat above; snout rounded in dorsal and lateral views, slightly protruding beyond lower jaw, longer than horizontal diameter of eye (<abbrev xmlns:xlink="http://www.w3.org/1999/xlink" xlink:title="snout length" id="ABBRID0EV1EK" xlink:type="simple">SNT</abbrev>/<abbrev xmlns:xlink="http://www.w3.org/1999/xlink" xlink:title="eye diameter" id="ABBRID0EZ1EK" xlink:type="simple">ED</abbrev> 1.22); canthus rostralis distinct, loreal region concave; nostril round, directed laterally, closer to the snout than to the eye; a longitudinal swollen mandibular ridge extending from below nostril through lower edges of eye and tympanum to above insertion of arm, where the ridge is intermittent, forming a maxillary gland and shoulder gland; week supratympanic fold present; interorbital space flat, narrower than internasal distance (<abbrev xmlns:xlink="http://www.w3.org/1999/xlink" xlink:title="internasal distance" id="ABBRID0E41EK" xlink:type="simple">IND</abbrev>/<abbrev xmlns:xlink="http://www.w3.org/1999/xlink" xlink:title="interorbital distance" id="ABBRID0EB2EK" xlink:type="simple">IOD</abbrev> 1.25); pupil elliptical, horizontal; tympanum distinct, round, <abbrev xmlns:xlink="http://www.w3.org/1999/xlink" xlink:title="tympanum diameter" id="ABBRID0EF2EK" xlink:type="simple">TD</abbrev>/<abbrev xmlns:xlink="http://www.w3.org/1999/xlink" xlink:title="eye diameter" id="ABBRID0EJ2EK" xlink:type="simple">ED</abbrev> 0.73, and close to eye, <abbrev xmlns:xlink="http://www.w3.org/1999/xlink" xlink:title="tympanum-eye distance" id="ABBRID0EN2EK" xlink:type="simple">TED</abbrev>/<abbrev xmlns:xlink="http://www.w3.org/1999/xlink" xlink:title="tympanum diameter" id="ABBRID0ER2EK" xlink:type="simple">TD</abbrev> 0.31; pineal ocellus present; vomerine ridge present, bearing small teeth; tongue large, cordiform, notched behind; a pair of subgular vocal sacs present.</p><p>Forelimbs moderately robust, lower arm 0.18 of <abbrev xmlns:xlink="http://www.w3.org/1999/xlink" xlink:title="snout-vent length" id="ABBRID0EX2EK" xlink:type="simple">SVL</abbrev> and hand 0.26 of <abbrev xmlns:xlink="http://www.w3.org/1999/xlink" xlink:title="snout-vent length" id="ABBRID0E22EK" xlink:type="simple">SVL</abbrev>; fingers thin, relative finger lengths I &lt; II &lt; IV &lt; III; tip of each finger slightly dilated, forming rounded disks; lateroventral grooves on fingers III and IV, not meeting at the tip of disks; fingers free of webbing; presence of distinct lateral fringes on inner and outer sides of fingers II, III and IV, absent on finger I; subarticular tubercles prominent and rounded; developed supernumerary tubercles below the base of each finger; three elliptic, large, prominent and very distinct palmar tubercles; a single nuptial pad on the dorsal surface of first finger, nuptial spinules invisible.</p><p>Hindlimbs relatively robust, tibia 0.52 of <abbrev xmlns:xlink="http://www.w3.org/1999/xlink" xlink:title="snout-vent length" id="ABBRID0EB3EK" xlink:type="simple">SVL</abbrev> and foot 0.76 of <abbrev xmlns:xlink="http://www.w3.org/1999/xlink" xlink:title="snout-vent length" id="ABBRID0EF3EK" xlink:type="simple">SVL</abbrev>; heels overlapping when hindlimbs flexed at right angles to axis of body; tibio-tarsal articulation reaching the anterior corner of eye when hindlimb is stretched along the side of the body; toes relatively long and thin, relative lengths I &lt; II &lt; V &lt; III &lt; IV; tip of each toe slightly dilated with remarkable elongated ventral callous pad, forming long and pointed disk; well-developed lateroventral grooves on toes , not meeting at the tip of disks; webbing moderate, webbing formula: I 1½ - 2⅓ II 1⅓ - 2⅓ III 1½ - 3 IV 3⅓ - 1⅔ V; presence of lateral fringes on inner and outer sides of each toes, forming distinct dermal flap on the lateral edges of toes I and V; subarticular tubercles rounded, prominent; inner metatarsal tubercle elliptic, length triple the width; outer metatarsal tubercle indistinct, small and rounded; tarsal folds and tarsal tubercle absent.</p><p>Dorsal skin of head and anterior body smooth, posterior dorsum of body rough with dense tubercles with horny spinules; week intermittent dorsolateral fold from posterior margin of upper eyelid to above groin ; upper flank with sparse tubercles; a large and smooth suprabrachial gland behind base of forelimb, not prominent; dorsal surface of upper arm smooth with sparse tubercles without spinules; the dorsal surfaces of thigh and tibia relatively rough with several weak longitudinal ridges and tubercles bearing spinules. Ventral surface of throat, body, and limbs smooth; large flattened tubercles densely arranged on the rear of thigh and around vent.</p></tp:treatment-sec><tp:treatment-sec sec-type="Coloration of holotype" id="SECID0EK3EK"><title>Coloration of holotype.</title><p>In life (Fig. <xref ref-type="fig" rid="F8">8</xref>), dorsal surface brown; pineal ocellus yellowish; mid-dorsal stripe unclear; dorsolateral fold dark brown; upper flank olive brown; lower flank creamy white; suprabrachial gland white. Dorsal limbs brown; a longitudinal black stripe on the anterior surface of the forelimb; three dark crossbars on the thigh, three on the tibia and three on the tarsus. Loreal and temporal regions dark, tympanum light brown; upper ⅓ iris brownish white and lower ⅔ iris reddish brown; maxillary gland and shoulder gland white. Throat white tinged with pink, but two subgular vocal sacs flesh colored; ventral surface of body and limbs creamy white; rear thigh tinged with pink; ventral hand flesh colored; ventral foot brown.</p><p>In preservative (Fig. <xref ref-type="fig" rid="F9">9</xref>), dorsal surface became darker; mid-dorsal stripe unclear; white spinules more distinct; pineal ocellus more distinct; crossbars on limbs became clearer; flanks and ventral surface faded.</p></tp:treatment-sec><tp:treatment-sec sec-type="variation" id="SECID0E13EK"><title>Variations.</title><p>Measurements of type series are given in Table <xref ref-type="table" rid="T8">7</xref>. All specimens were similar in morphology. Females (62.4 ± 3.8 mm, <italic>N</italic> = 2) (Fig. <xref ref-type="fig" rid="F10">10</xref>) are relatively larger than males (56.2 ± 2.5 mm, <italic>N</italic> = 7), and more smooth than males. Pineal ocellus invisible in <named-content xmlns:xlink="http://www.w3.org/1999/xlink" content-type="dwc:institutional_code" xlink:type="simple">SYS</named-content> a006310, 6311; dorsal surface light brown in <named-content xmlns:xlink="http://www.w3.org/1999/xlink" content-type="dwc:institutional_code" xlink:type="simple">SYS</named-content> a006310, 6311; a short mid-dorsal stripe on the posterior dorsum in <named-content xmlns:xlink="http://www.w3.org/1999/xlink" content-type="dwc:institutional_code" xlink:type="simple">SYS</named-content> a006311, 6416; spinules on the entire dorsum in <named-content xmlns:xlink="http://www.w3.org/1999/xlink" content-type="dwc:institutional_code" xlink:type="simple">SYS</named-content> a006413.</p><table-wrap id="T8" position="float" orientation="portrait"><label>Table 7.</label><caption><p>Measurements (in mm) of the type series of <italic><tp:taxon-name><tp:taxon-name-part taxon-name-part-type="genus" reg="Nidirana">Nidirana</tp:taxon-name-part> <tp:taxon-name-part taxon-name-part-type="species" reg="mangveni">mangveni</tp:taxon-name-part></tp:taxon-name></italic> sp. nov. An asterisk denotes the holotype.</p></caption><table id="TID0EWJCK" rules="all"><tbody><tr><td rowspan="1" colspan="1"/><td rowspan="1" colspan="1"><bold><named-content xmlns:xlink="http://www.w3.org/1999/xlink" content-type="dwc:institutional_code" xlink:type="simple">SYS</named-content> a006313</bold> *</td><td rowspan="1" colspan="1">
                      <bold><named-content xmlns:xlink="http://www.w3.org/1999/xlink" content-type="dwc:institutional_code" xlink:type="simple">SYS</named-content> a006311</bold>
                    </td><td rowspan="1" colspan="1">
                      <bold><named-content xmlns:xlink="http://www.w3.org/1999/xlink" content-type="dwc:institutional_code" xlink:type="simple">SYS</named-content> a006312</bold>
                    </td><td rowspan="1" colspan="1">
                      <bold><named-content xmlns:xlink="http://www.w3.org/1999/xlink" content-type="dwc:institutional_code" xlink:type="simple">SYS</named-content> a006314 /<named-content xmlns:xlink="http://www.w3.org/1999/xlink" content-type="dwc:institutional_code" xlink:type="simple">CIB</named-content> 107275</bold>
                    </td><td rowspan="1" colspan="1">
                      <bold><named-content xmlns:xlink="http://www.w3.org/1999/xlink" content-type="dwc:institutional_code" xlink:type="simple">SYS</named-content> a006413</bold>
                    </td><td rowspan="1" colspan="1">
                      <bold><named-content xmlns:xlink="http://www.w3.org/1999/xlink" content-type="dwc:institutional_code" xlink:type="simple">SYS</named-content> a006414</bold>
                    </td><td rowspan="1" colspan="1">
                      <bold><abbrev xmlns:xlink="http://www.w3.org/1999/xlink" content-type="institution" xlink:title="Shenyang Normal University" id="ABBRID0EJCFK" xlink:type="simple">SYNU</abbrev> 12050569</bold>
                    </td><td rowspan="1" colspan="1">
                      <bold><named-content xmlns:xlink="http://www.w3.org/1999/xlink" content-type="dwc:institutional_code" xlink:type="simple">SYS</named-content> a006310</bold>
                    </td><td rowspan="1" colspan="1">
                      <bold><named-content xmlns:xlink="http://www.w3.org/1999/xlink" content-type="dwc:institutional_code" xlink:type="simple">SYS</named-content> a006416</bold>
                    </td></tr><tr><td rowspan="1" colspan="1">
                      <bold>Sex</bold>
                    </td><td rowspan="1" colspan="1">
                      <bold>Male</bold>
                    </td><td rowspan="1" colspan="1">
                      <bold>Male</bold>
                    </td><td rowspan="1" colspan="1">
                      <bold>Male</bold>
                    </td><td rowspan="1" colspan="1">
                      <bold>Male</bold>
                    </td><td rowspan="1" colspan="1">
                      <bold>Male</bold>
                    </td><td rowspan="1" colspan="1">
                      <bold>Male</bold>
                    </td><td rowspan="1" colspan="1">
                      <bold>Male</bold>
                    </td><td rowspan="1" colspan="1">
                      <bold>Female</bold>
                    </td><td rowspan="1" colspan="1">
                      <bold>Female</bold>
                    </td></tr><tr><td rowspan="1" colspan="1">
                      <abbrev xmlns:xlink="http://www.w3.org/1999/xlink" xlink:title="snout-vent length" id="ABBRID0ENFFK" xlink:type="simple">SVL</abbrev>
                    </td><td rowspan="1" colspan="1">54.0</td><td rowspan="1" colspan="1">58.2</td><td rowspan="1" colspan="1">56.2</td><td rowspan="1" colspan="1">53.7</td><td rowspan="1" colspan="1">59.7</td><td rowspan="1" colspan="1">57.9</td><td rowspan="1" colspan="1">53.6</td><td rowspan="1" colspan="1">59.7</td><td rowspan="1" colspan="1">65.1</td></tr><tr><td rowspan="1" colspan="1">
                      <abbrev xmlns:xlink="http://www.w3.org/1999/xlink" xlink:title="head length" id="ABBRID0ERGFK" xlink:type="simple">HDL</abbrev>
                    </td><td rowspan="1" colspan="1">20.8</td><td rowspan="1" colspan="1">21.2</td><td rowspan="1" colspan="1">20.2</td><td rowspan="1" colspan="1">20.0</td><td rowspan="1" colspan="1">22.3</td><td rowspan="1" colspan="1">21.6</td><td rowspan="1" colspan="1">21.9</td><td rowspan="1" colspan="1">21.9</td><td rowspan="1" colspan="1">24.6</td></tr><tr><td rowspan="1" colspan="1">
                      <abbrev xmlns:xlink="http://www.w3.org/1999/xlink" xlink:title="head width" id="ABBRID0EVHFK" xlink:type="simple">HDW</abbrev>
                    </td><td rowspan="1" colspan="1">18.0</td><td rowspan="1" colspan="1">19.4</td><td rowspan="1" colspan="1">18.1</td><td rowspan="1" colspan="1">18.1</td><td rowspan="1" colspan="1">20.2</td><td rowspan="1" colspan="1">20.0</td><td rowspan="1" colspan="1">18.4</td><td rowspan="1" colspan="1">19.4</td><td rowspan="1" colspan="1">19.1</td></tr><tr><td rowspan="1" colspan="1">
                      <abbrev xmlns:xlink="http://www.w3.org/1999/xlink" xlink:title="snout length" id="ABBRID0EZIFK" xlink:type="simple">SNT</abbrev>
                    </td><td rowspan="1" colspan="1">7.7</td><td rowspan="1" colspan="1">7.8</td><td rowspan="1" colspan="1">7.5</td><td rowspan="1" colspan="1">7.7</td><td rowspan="1" colspan="1">7.9</td><td rowspan="1" colspan="1">8.4</td><td rowspan="1" colspan="1">8.0</td><td rowspan="1" colspan="1">8.7</td><td rowspan="1" colspan="1">8.6</td></tr><tr><td rowspan="1" colspan="1">
                      <abbrev xmlns:xlink="http://www.w3.org/1999/xlink" xlink:title="internasal distance" id="ABBRID0E4JFK" xlink:type="simple">IND</abbrev>
                    </td><td rowspan="1" colspan="1">6.0</td><td rowspan="1" colspan="1">6.6</td><td rowspan="1" colspan="1">6.0</td><td rowspan="1" colspan="1">6.1</td><td rowspan="1" colspan="1">6.6</td><td rowspan="1" colspan="1">6.0</td><td rowspan="1" colspan="1">5.1</td><td rowspan="1" colspan="1">6.6</td><td rowspan="1" colspan="1">6.7</td></tr><tr><td rowspan="1" colspan="1">
                      <abbrev xmlns:xlink="http://www.w3.org/1999/xlink" xlink:title="interorbital distance" id="ABBRID0EBLFK" xlink:type="simple">IOD</abbrev>
                    </td><td rowspan="1" colspan="1">4.8</td><td rowspan="1" colspan="1">5.2</td><td rowspan="1" colspan="1">5.1</td><td rowspan="1" colspan="1">4.4</td><td rowspan="1" colspan="1">5.4</td><td rowspan="1" colspan="1">4.5</td><td rowspan="1" colspan="1">4.4</td><td rowspan="1" colspan="1">5.2</td><td rowspan="1" colspan="1">5.2</td></tr><tr><td rowspan="1" colspan="1">
                      <abbrev xmlns:xlink="http://www.w3.org/1999/xlink" xlink:title="eye diameter" id="ABBRID0EFMFK" xlink:type="simple">ED</abbrev>
                    </td><td rowspan="1" colspan="1">6.3</td><td rowspan="1" colspan="1">6.5</td><td rowspan="1" colspan="1">6.4</td><td rowspan="1" colspan="1">6.4</td><td rowspan="1" colspan="1">6.1</td><td rowspan="1" colspan="1">6.3</td><td rowspan="1" colspan="1">5.6</td><td rowspan="1" colspan="1">6.4</td><td rowspan="1" colspan="1">7.0</td></tr><tr><td rowspan="1" colspan="1">
                      <abbrev xmlns:xlink="http://www.w3.org/1999/xlink" xlink:title="tympanum diameter" id="ABBRID0EJNFK" xlink:type="simple">TD</abbrev>
                    </td><td rowspan="1" colspan="1">4.6</td><td rowspan="1" colspan="1">5.5</td><td rowspan="1" colspan="1">4.6</td><td rowspan="1" colspan="1">4.8</td><td rowspan="1" colspan="1">5.6</td><td rowspan="1" colspan="1">5.5</td><td rowspan="1" colspan="1">4.7</td><td rowspan="1" colspan="1">5.3</td><td rowspan="1" colspan="1">5.7</td></tr><tr><td rowspan="1" colspan="1">
                      <abbrev xmlns:xlink="http://www.w3.org/1999/xlink" xlink:title="tympanum-eye distance" id="ABBRID0ENOFK" xlink:type="simple">TED</abbrev>
                    </td><td rowspan="1" colspan="1">1.4</td><td rowspan="1" colspan="1">1.2</td><td rowspan="1" colspan="1">1.4</td><td rowspan="1" colspan="1">1.3</td><td rowspan="1" colspan="1">1.3</td><td rowspan="1" colspan="1">1.2</td><td rowspan="1" colspan="1">1.5</td><td rowspan="1" colspan="1">1.4</td><td rowspan="1" colspan="1">1.6</td></tr><tr><td rowspan="1" colspan="1">
                      <abbrev xmlns:xlink="http://www.w3.org/1999/xlink" xlink:title="hand length" id="ABBRID0ERPFK" xlink:type="simple">HND</abbrev>
                    </td><td rowspan="1" colspan="1">14.3</td><td rowspan="1" colspan="1">15.0</td><td rowspan="1" colspan="1">14.5</td><td rowspan="1" colspan="1">13.8</td><td rowspan="1" colspan="1">14.7</td><td rowspan="1" colspan="1">14.4</td><td rowspan="1" colspan="1">12.8</td><td rowspan="1" colspan="1">15.1</td><td rowspan="1" colspan="1">14.7</td></tr><tr><td rowspan="1" colspan="1">
                      <abbrev xmlns:xlink="http://www.w3.org/1999/xlink" xlink:title="radio-ulna length" id="ABBRID0EVQFK" xlink:type="simple">RAD</abbrev>
                    </td><td rowspan="1" colspan="1">9.5</td><td rowspan="1" colspan="1">10.0</td><td rowspan="1" colspan="1">9.8</td><td rowspan="1" colspan="1">9.6</td><td rowspan="1" colspan="1">10.1</td><td rowspan="1" colspan="1">10.0</td><td rowspan="1" colspan="1">10.0</td><td rowspan="1" colspan="1">10.8</td><td rowspan="1" colspan="1">11.0</td></tr><tr><td rowspan="1" colspan="1">
                      <abbrev xmlns:xlink="http://www.w3.org/1999/xlink" xlink:title="foot length" id="ABBRID0EZRFK" xlink:type="simple">FTL</abbrev>
                    </td><td rowspan="1" colspan="1">41.0</td><td rowspan="1" colspan="1">43.8</td><td rowspan="1" colspan="1">41.7</td><td rowspan="1" colspan="1">40.0</td><td rowspan="1" colspan="1">45.4</td><td rowspan="1" colspan="1">40.9</td><td rowspan="1" colspan="1">39.2</td><td rowspan="1" colspan="1">44.2</td><td rowspan="1" colspan="1">47.7</td></tr><tr><td rowspan="1" colspan="1">
                      <abbrev xmlns:xlink="http://www.w3.org/1999/xlink" xlink:title="tibial length" id="ABBRID0E4SFK" xlink:type="simple">TIB</abbrev>
                    </td><td rowspan="1" colspan="1">27.8</td><td rowspan="1" colspan="1">30.0</td><td rowspan="1" colspan="1">28.5</td><td rowspan="1" colspan="1">27.2</td><td rowspan="1" colspan="1">30.0</td><td rowspan="1" colspan="1">27.8</td><td rowspan="1" colspan="1">28.2</td><td rowspan="1" colspan="1">29.4</td><td rowspan="1" colspan="1">33.7</td></tr></tbody></table></table-wrap><fig id="F10" position="float" orientation="portrait"><object-id xmlns:xlink="http://www.w3.org/1999/xlink" content-type="doi" xlink:type="simple">10.3897/zookeys.914.36604.figure10</object-id><object-id xmlns:xlink="http://www.w3.org/1999/xlink" content-type="arpha" xlink:type="simple">3DBE8F1D-A818-5F5C-8EC1-E636039E7112</object-id><label>Figure 10.</label><caption><p>(<bold>A</bold>), (<bold>B</bold>), and (<bold>C</bold>) dorsolateral view, ventral view, close-up of head showing the week supratympanic fold of adult female paratype <named-content xmlns:xlink="http://www.w3.org/1999/xlink" content-type="dwc:institutional_code" xlink:type="simple">SYS</named-content> a006310 of <italic><tp:taxon-name><tp:taxon-name-part taxon-name-part-type="genus" reg="Nidirana">Nidirana</tp:taxon-name-part> <tp:taxon-name-part taxon-name-part-type="species" reg="mangveni">mangveni</tp:taxon-name-part></tp:taxon-name></italic> sp. nov.; (<bold>D</bold>) adult female paratype <named-content xmlns:xlink="http://www.w3.org/1999/xlink" content-type="dwc:institutional_code" xlink:type="simple">SYS</named-content> a006416.</p></caption><graphic xmlns:xlink="http://www.w3.org/1999/xlink" xlink:href="zookeys-914-127-g010.jpg" position="float" orientation="portrait" xlink:type="simple" id="oo_382094.jpg"><uri content-type="original_file" xlink:type="simple">https://binary.pensoft.net/fig/382094</uri></graphic></fig></tp:treatment-sec><tp:treatment-sec sec-type="distribution" id="SECID0EMVFK"><title>Distribution and ecology.</title><p>Currently, <italic><tp:taxon-name><tp:taxon-name-part taxon-name-part-type="genus" reg="Nidirana">Nidirana</tp:taxon-name-part> <tp:taxon-name-part taxon-name-part-type="species" reg="mangveni">mangveni</tp:taxon-name-part></tp:taxon-name></italic> sp. nov. is known from Mt Dapan, Mt Longmen, and Hangzhou Botanical Garden, all situated in northern Zhejiang, suggesting the <italic><tp:taxon-name><tp:taxon-name-part taxon-name-part-type="genus" reg="Nidirana">Nidirana</tp:taxon-name-part></tp:taxon-name></italic> populations in northern Zhejiang might belong to this species. This frog inhabits natural or artificial swamps, ponds, and paddy fields. The adult males do not construct nests and calls at the water surface or the bank from May to August. The male individual SYNU12050569 which was found in early May bears indistinct nuptial pads but processes the suprabrachial gland, indicating the breeding season of this species begins from early May. The tadpoles of this species remain unknown.</p></tp:treatment-sec><tp:treatment-sec sec-type="Vocalization" id="SECID0EEWFK"><title>Vocalization.</title><p>The advertisement call (<italic>N</italic> = 108) of <italic><tp:taxon-name><tp:taxon-name-part taxon-name-part-type="genus" reg="Nidirana">Nidirana</tp:taxon-name-part> <tp:taxon-name-part taxon-name-part-type="species" reg="mangveni">mangveni</tp:taxon-name-part></tp:taxon-name></italic> sp. nov. contains 2–7 repeated, identical, regular notes. The three-note call has a duration of 515.0–741.0 (684.0 ± 50.9, <italic>N</italic> = 26) ms; the four-note call has a duration of 722.5–1044.6 (907.0 ± 82.9, <italic>N</italic> = 40) ms; the five-note call has a duration of 898.1–1341.7 (1087.1 ± 108.5, <italic>N</italic> = 20) ms; the six-note call has a duration of 1332.0–1427.0 (1377.9 ± 26.4, <italic>N</italic> = 15) ms. The notes last 89.0–203.0 (136.9 ± 23.2, <italic>N</italic> = 462) ms with the rise time 4.1–148.6 (79.5 ± 26.9, <italic>N</italic> = 462) ms, and the intervals last 59.3–192.7 (116.4 ± 20.8, <italic>N</italic> = 354) ms.</p></tp:treatment-sec><ref-list><ref id="B12"><mixed-citation xmlns:xlink="http://www.w3.org/1999/xlink" xlink:type="simple"><person-group><name name-style="western"><surname>Fei</surname><given-names>L</given-names></name><name name-style="western"><surname>Hu</surname><given-names>SQ</given-names></name><name name-style="western"><surname>Ye</surname><given-names>CY</given-names></name><name name-style="western"><surname>Huang</surname><given-names>YZ</given-names></name></person-group> (<year>2009</year>) Fauna Sinica. <tp:taxon-name><tp:taxon-name-part taxon-name-part-type="class">Amphibia</tp:taxon-name-part></tp:taxon-name> Vol. 3 <tp:taxon-name><tp:taxon-name-part taxon-name-part-type="order">Anura</tp:taxon-name-part></tp:taxon-name><tp:taxon-name><tp:taxon-name-part taxon-name-part-type="family">Ranidae</tp:taxon-name-part></tp:taxon-name>. Science Press, Beijing, 959–1847. [In Chinese]</mixed-citation></ref><ref id="B14"><mixed-citation xmlns:xlink="http://www.w3.org/1999/xlink" xlink:type="simple"><person-group><name name-style="western"><surname>Fei</surname><given-names>L</given-names></name><name name-style="western"><surname>Ye</surname><given-names>CY</given-names></name><name name-style="western"><surname>Jiang</surname><given-names>JP</given-names></name></person-group> (<year>2012</year>) <source>Colored atlas of Chinese amphibians and their distributions.</source><publisher-name>Sichuan Publishing Group/Sichuan Publishing House of Science and Technology</publisher-name>, <publisher-loc>Chengdu</publisher-loc>, <size units="page">619 pp</size>. [In Chinese]</mixed-citation></ref></ref-list></tp:taxon-treatment>
