# Supplementary material for: Comprehensive approaches reveal three cryptic species of genus Nidirana (Anura, Ranidae) from China
Source: Zookeys. 2020 Feb 20;914:127–59. doi: 10.3897/zookeys.914.36604 (PMC7046709; doi:10.3897/zookeys.914.36604)
Supplement: XML Treatment for Nidirana xiangica [file zookeys.914.36604-treatment3.xml]

<!DOCTYPE tp:taxon-treatment
  PUBLIC "-//TaxonX//DTD Taxonomic Treatment Publishing DTD v0 20100105//EN" "tax-treatment-NSO.dtd">
<tp:taxon-treatment xmlns:tp="http://www.plazi.org/taxpub"><tp:treatment-meta><kwd-group><label>Taxon classification</label><kwd><named-content xmlns:xlink="http://www.w3.org/1999/xlink" content-type="kingdom">Animalia</named-content></kwd><kwd><named-content xmlns:xlink="http://www.w3.org/1999/xlink" content-type="order">Anura</named-content></kwd><kwd><named-content xmlns:xlink="http://www.w3.org/1999/xlink" content-type="family">Ranidae</named-content></kwd></kwd-group><mixed-citation publication-type="journal"><person-group><name><surname>Lyu</surname><given-names>Zhi-Tong</given-names></name><name><surname>Dai</surname><given-names>Ke-Yuan</given-names></name><name><surname>Li</surname><given-names>Yao</given-names></name><name><surname>Wan</surname><given-names>Han</given-names></name><name><surname>Liu</surname><given-names>Zhe-Yi</given-names></name><name><surname>Qi</surname><given-names>Shuo</given-names></name><name><surname>Lin</surname><given-names>Si-Min</given-names></name><name><surname>Wang</surname><given-names>Jian</given-names></name><name><surname>Li</surname><given-names>Yu-Long</given-names></name><name><surname>Zeng</surname><given-names>Yang-Jin</given-names></name><name><surname>Li</surname><given-names>Pi-Peng</given-names></name><name><surname>Pang</surname><given-names>Hong</given-names></name><name><surname>Wang</surname><given-names>Ying-Yong</given-names></name></person-group><article-title>Comprehensive approaches reveal three cryptic species of genus <italic><tp:taxon-name><tp:taxon-name-part taxon-name-part-type="genus" reg="Nidirana">Nidirana</tp:taxon-name-part></tp:taxon-name></italic> (<tp:taxon-name><tp:taxon-name-part taxon-name-part-type="order">Anura</tp:taxon-name-part></tp:taxon-name>, <tp:taxon-name><tp:taxon-name-part taxon-name-part-type="family">Ranidae</tp:taxon-name-part></tp:taxon-name>) from China</article-title><source>Zookeys</source><day>20</day><month>2</month><year>2020</year><volume>914</volume><fpage>127</fpage><lpage>159</lpage><pub-id pub-id-type="doi">10.3897/zookeys.914.36604</pub-id></mixed-citation></tp:treatment-meta><tp:nomenclature><tp:taxon-name><object-id xmlns:xlink="http://www.w3.org/1999/xlink" content-type="arpha" xlink:type="simple">ACD64286-120B-5A6D-B9A5-E93BF5C76028</object-id>
              <tp:taxon-name-part taxon-name-part-type="genus" reg="Nidirana">Nidirana</tp:taxon-name-part>
              <tp:taxon-name-part taxon-name-part-type="species" reg="xiangica">xiangica</tp:taxon-name-part>
              <object-id xmlns:xlink="http://www.w3.org/1999/xlink" content-type="zoobank" xlink:type="simple">http://zoobank.org/855B3537-8FFE-408D-8062-B0D9EF3C680A</object-id>
            </tp:taxon-name><tp:taxon-authority>Lyu &amp; YY Wang</tp:taxon-authority><tp:taxon-status xmlns:xlink="http://www.w3.org/1999/xlink" xlink:type="simple">sp. nov.</tp:taxon-status><xref ref-type="fig" rid="F11">Figures 11</xref><xref ref-type="fig" rid="F12">, 12</xref><xref ref-type="fig" rid="F13">, 13</xref></tp:nomenclature><tp:treatment-sec sec-type="Chresonymy" id="SECID0E2YFK"><title>Chresonymy.</title><p><italic><tp:taxon-name><tp:taxon-name-part taxon-name-part-type="genus" reg="Nidirana">Nidirana</tp:taxon-name-part> <tp:taxon-name-part taxon-name-part-type="species" reg="adenopleura">adenopleura</tp:taxon-name-part></tp:taxon-name></italic>: <xref ref-type="bibr" rid="B12">Fei et al. 2009</xref>, <xref ref-type="bibr" rid="B14">2012</xref>; <xref ref-type="bibr" rid="B24">Mo et al. 2014</xref>.</p></tp:treatment-sec><tp:treatment-sec sec-type="Holotype" id="SECID0EYZFK"><title>Holotype.</title><p><named-content xmlns:xlink="http://www.w3.org/1999/xlink" content-type="dwc:institutional_code" xlink:type="simple">SYS</named-content> a006492 (Figs <xref ref-type="fig" rid="F11">11</xref>, <xref ref-type="fig" rid="F12">12</xref>), adult male, collected by Zhi-Tong Lyu on 6 August 2018 from Mt Dawei (<named-content xmlns:xlink="http://www.w3.org/1999/xlink" content-type="dwc:verbatimCoordinates" xlink:type="simple"><named-content content-type="geo-json" specific-use="{&#34;type&#34;:&#34;Point&#34;,&#34;coordinates&#34;:[114.079300,28.423700]}" id="NCID0ER1FK" xlink:type="simple">28.4237°N, 114.0793°E</named-content></named-content>; ca 820 m a.s.l.), Liuyang City, Hunan Province, China.</p><fig id="F11" position="float" orientation="portrait"><object-id xmlns:xlink="http://www.w3.org/1999/xlink" content-type="doi" xlink:type="simple">10.3897/zookeys.914.36604.figure11</object-id><object-id xmlns:xlink="http://www.w3.org/1999/xlink" content-type="arpha" xlink:type="simple">821457B4-BECD-56B8-99E8-9B4213B0DA3B</object-id><label>Figure 11.</label><caption><p>Morphological features of the adult male holotype <named-content xmlns:xlink="http://www.w3.org/1999/xlink" content-type="dwc:institutional_code" xlink:type="simple">SYS</named-content> a006492 of <italic><tp:taxon-name><tp:taxon-name-part taxon-name-part-type="genus" reg="Nidirana">Nidirana</tp:taxon-name-part> <tp:taxon-name-part taxon-name-part-type="species" reg="xiangica">xiangica</tp:taxon-name-part></tp:taxon-name></italic> sp. nov. in life. (<bold>A</bold>) dorsolateral view; (<bold>B</bold>) ventral view; (<bold>C</bold>) right hand; (<bold>D</bold>) nuptial pad; (<bold>E</bold>) left foot; (<bold>F</bold>) close-up of head showing the dense white horny spinules on dorsum, upper eyelid, loreal region, and temporal region including tympanum.</p></caption><graphic xmlns:xlink="http://www.w3.org/1999/xlink" xlink:href="zookeys-914-127-g011.jpg" position="float" orientation="portrait" xlink:type="simple" id="oo_382095.jpg"><uri content-type="original_file" xlink:type="simple">https://binary.pensoft.net/fig/382095</uri></graphic></fig><fig id="F12" position="float" orientation="portrait"><object-id xmlns:xlink="http://www.w3.org/1999/xlink" content-type="doi" xlink:type="simple">10.3897/zookeys.914.36604.figure12</object-id><object-id xmlns:xlink="http://www.w3.org/1999/xlink" content-type="arpha" xlink:type="simple">13036846-2330-5AFB-82D9-B4372DA84D8E</object-id><label>Figure 12.</label><caption><p>Morphological features of the adult male holotype <named-content xmlns:xlink="http://www.w3.org/1999/xlink" content-type="dwc:institutional_code" xlink:type="simple">SYS</named-content> a006492 of <italic><tp:taxon-name><tp:taxon-name-part taxon-name-part-type="genus" reg="Nidirana">Nidirana</tp:taxon-name-part> <tp:taxon-name-part taxon-name-part-type="species" reg="xiangica">xiangica</tp:taxon-name-part></tp:taxon-name></italic> sp. nov. in preservative. (<bold>A</bold>) dorsal view; (<bold>B</bold>) ventral view; (<bold>C</bold>) lateral view; (<bold>D</bold>) left hand; (<bold>E</bold>) right foot.</p></caption><graphic xmlns:xlink="http://www.w3.org/1999/xlink" xlink:href="zookeys-914-127-g012.jpg" position="float" orientation="portrait" xlink:type="simple" id="oo_382096.jpg"><uri content-type="original_file" xlink:type="simple">https://binary.pensoft.net/fig/382096</uri></graphic></fig></tp:treatment-sec><tp:treatment-sec sec-type="Paratypes" id="SECID0EM4FK"><title>Paratypes.</title><p>Nine adult specimens. Male <named-content xmlns:xlink="http://www.w3.org/1999/xlink" content-type="dwc:institutional_code" xlink:type="simple">SYS</named-content> a006493/<named-content xmlns:xlink="http://www.w3.org/1999/xlink" content-type="dwc:institutional_code" xlink:type="simple">CIB</named-content> 107276 and female <named-content xmlns:xlink="http://www.w3.org/1999/xlink" content-type="dwc:institutional_code" xlink:type="simple">SYS</named-content> a006491, collected by Zhi-Tong Lyu and Zheng-Jiao Liu at the same time from the same locality as the holotype; male <named-content xmlns:xlink="http://www.w3.org/1999/xlink" content-type="dwc:institutional_code" xlink:type="simple">SYS</named-content> a002591 and female <named-content xmlns:xlink="http://www.w3.org/1999/xlink" content-type="dwc:institutional_code" xlink:type="simple">SYS</named-content> a002590, collected by Jian Zhao on 8 May 2014 from Mt Wugong (<named-content xmlns:xlink="http://www.w3.org/1999/xlink" content-type="dwc:verbatimCoordinates" xlink:type="simple"><named-content content-type="geo-json" specific-use="{&#34;type&#34;:&#34;Point&#34;,&#34;coordinates&#34;:[114.167100,27.407900]}" id="NCID0E45FK" xlink:type="simple">27.4079°N, 114.1671°E</named-content></named-content>; ca 800 m a.s.l.), Anfu County, Jiangxi Province, China; Males <named-content xmlns:xlink="http://www.w3.org/1999/xlink" content-type="dwc:institutional_code" xlink:type="simple">SYS</named-content> a 007269–7271, and females <named-content xmlns:xlink="http://www.w3.org/1999/xlink" content-type="dwc:institutional_code" xlink:type="simple">SYS</named-content> a007272–7273 , collected by Zhi-Tong Lyu, Yu-Long Li, and Yao Li on 21 June 2018 from Mt Yangming (<named-content xmlns:xlink="http://www.w3.org/1999/xlink" content-type="dwc:verbatimCoordinates" xlink:type="simple"><named-content content-type="geo-json" specific-use="{&#34;type&#34;:&#34;Point&#34;,&#34;coordinates&#34;:[111.959100,26.115500]}" id="NCID0EV6FK" xlink:type="simple">26.1155°N, 111.9591°E</named-content></named-content>; ca 1150 m a.s.l.), Shuangpai County, Hunan Province, China.</p></tp:treatment-sec><tp:treatment-sec sec-type="etymology" id="SECID0EZ6FK"><title>Etymology.</title><p>The specific name <italic><tp:taxon-name><tp:taxon-name-part taxon-name-part-type="genus" reg="Nidirana"/><tp:taxon-name-part taxon-name-part-type="species" reg="xiangica">xiangica</tp:taxon-name-part></tp:taxon-name></italic> is an adjective derived from Xiang (湘), referring to Xiangjiang River (湘江), the major drainage basin within the distribution of the new species.</p></tp:treatment-sec><tp:treatment-sec sec-type="Differential diagnosis" id="SECID0EJAGK"><title>Differential diagnosis.</title><p><italic><tp:taxon-name><tp:taxon-name-part taxon-name-part-type="genus" reg="Nidirana">Nidirana</tp:taxon-name-part> <tp:taxon-name-part taxon-name-part-type="species" reg="xiangica">xiangica</tp:taxon-name-part></tp:taxon-name></italic> sp. nov. is distinguished from its congeners by the following combination of the morphological characteristics: (1) body large and elongated, with <abbrev xmlns:xlink="http://www.w3.org/1999/xlink" xlink:title="snout-vent length" id="ABBRID0E1AGK" xlink:type="simple">SVL</abbrev> 56.3–62.3 (58.0 ± 2.2, <italic>N</italic> = 6) mm in adult males, and <abbrev xmlns:xlink="http://www.w3.org/1999/xlink" xlink:title="snout-vent length" id="ABBRID0EABGK" xlink:type="simple">SVL</abbrev> 53.5–62.6 (58.3 ± 4.0, <italic>N</italic> = 4) mm in adult females; (2) disks of digits dilated, rounded; (3) lateroventral grooves present on all digits; (4) heels just meeting; (5) tibio-tarsal articulation reaching between eye to snout; (6) mid-dorsal stripe absent; (7) dorsal surface and flanks extremely rough with dense tubercles; (8) developed supernumerary tubercles below the base of each finger, palmar tubercles prominent and distinct; (9) supratympanic fold absent; (10) white horny spinules on the entirely dorsum, dorsolateral folds, flanks, dorsal limbs, loreal region, and temporal region including tympanum in males; (11) a pair of subgular vocal sacs present; (12) one single nuptial pad on the finger I, nuptial spinules invisible; (13) suprabrachial gland large, rough and well developed, distinctly prominent; (14) calling: 2–3 notes containing a specific first note.</p></tp:treatment-sec><tp:treatment-sec sec-type="comparisons" id="SECID0EGBGK"><title>Comparison.</title><p>Morphologically, <italic><tp:taxon-name><tp:taxon-name-part taxon-name-part-type="genus" reg="Nidirana">Nidirana</tp:taxon-name-part> <tp:taxon-name-part taxon-name-part-type="species" reg="xiangica">xiangica</tp:taxon-name-part></tp:taxon-name></italic> sp. nov. is unique when compared with all known congeners by the combination of the following characteristics: (1) large body size, <abbrev xmlns:xlink="http://www.w3.org/1999/xlink" xlink:title="snout-vent length" id="ABBRID0EXBGK" xlink:type="simple">SVL</abbrev> 56.3–62.3 mm in males and 53.5–62.6 mm in females vs. &lt; 53.0 mm in males or females in <italic><tp:taxon-name><tp:taxon-name-part taxon-name-part-type="genus" reg="Nidirana">N.</tp:taxon-name-part> <tp:taxon-name-part taxon-name-part-type="species" reg="nankunensis">nankunensis</tp:taxon-name-part></tp:taxon-name></italic>, <italic><tp:taxon-name><tp:taxon-name-part taxon-name-part-type="genus" reg="Nidirana">N.</tp:taxon-name-part> <tp:taxon-name-part taxon-name-part-type="species" reg="okinavana">okinavana</tp:taxon-name-part></tp:taxon-name></italic>, <italic><tp:taxon-name><tp:taxon-name-part taxon-name-part-type="genus" reg="Nidirana">N.</tp:taxon-name-part> <tp:taxon-name-part taxon-name-part-type="species" reg="daunchina">daunchina</tp:taxon-name-part></tp:taxon-name></italic>, <italic><tp:taxon-name><tp:taxon-name-part taxon-name-part-type="genus" reg="Nidirana">N.</tp:taxon-name-part> <tp:taxon-name-part taxon-name-part-type="species" reg="yaoica">yaoica</tp:taxon-name-part></tp:taxon-name></italic>, <italic><tp:taxon-name><tp:taxon-name-part taxon-name-part-type="genus" reg="Nidirana">N.</tp:taxon-name-part> <tp:taxon-name-part taxon-name-part-type="species" reg="chapaensis">chapaensis</tp:taxon-name-part></tp:taxon-name></italic>, and <italic><tp:taxon-name><tp:taxon-name-part taxon-name-part-type="genus" reg="Nidirana">N.</tp:taxon-name-part> <tp:taxon-name-part taxon-name-part-type="species" reg="hainanensis">hainanensis</tp:taxon-name-part></tp:taxon-name></italic>; (2) relative finger lengths II &lt; I &lt; IV &lt; III vs. II &lt; I = IV &lt; III in <italic><tp:taxon-name><tp:taxon-name-part taxon-name-part-type="genus" reg="Nidirana">N.</tp:taxon-name-part> <tp:taxon-name-part taxon-name-part-type="species" reg="chapaensis">chapaensis</tp:taxon-name-part></tp:taxon-name></italic>; vs. II &lt; IV &lt; I &lt; III in <italic><tp:taxon-name><tp:taxon-name-part taxon-name-part-type="genus" reg="Nidirana">N.</tp:taxon-name-part> <tp:taxon-name-part taxon-name-part-type="species" reg="leishanensis">leishanensis</tp:taxon-name-part></tp:taxon-name></italic>; (3) presence of lateroventral groove on every digit vs. absent on fingers and toes in <italic><tp:taxon-name><tp:taxon-name-part taxon-name-part-type="genus" reg="Nidirana">N.</tp:taxon-name-part> <tp:taxon-name-part taxon-name-part-type="species" reg="pleuraden">pleuraden</tp:taxon-name-part></tp:taxon-name></italic>; vs. absent or barely visible on fingers in <italic><tp:taxon-name><tp:taxon-name-part taxon-name-part-type="genus" reg="Nidirana">N.</tp:taxon-name-part> <tp:taxon-name-part taxon-name-part-type="species" reg="daunchina">daunchina</tp:taxon-name-part></tp:taxon-name></italic>; vs. absent on finger I in <italic><tp:taxon-name><tp:taxon-name-part taxon-name-part-type="genus" reg="Nidirana">N.</tp:taxon-name-part> <tp:taxon-name-part taxon-name-part-type="species" reg="guangdongensis">guangdongensis</tp:taxon-name-part></tp:taxon-name></italic>, <italic><tp:taxon-name><tp:taxon-name-part taxon-name-part-type="genus" reg="Nidirana">N.</tp:taxon-name-part> <tp:taxon-name-part taxon-name-part-type="species" reg="mangveni">mangveni</tp:taxon-name-part></tp:taxon-name></italic>, <italic><tp:taxon-name><tp:taxon-name-part taxon-name-part-type="genus" reg="Nidirana">N.</tp:taxon-name-part> <tp:taxon-name-part taxon-name-part-type="species" reg="adenopleura">adenopleura</tp:taxon-name-part></tp:taxon-name></italic>, <italic><tp:taxon-name><tp:taxon-name-part taxon-name-part-type="genus" reg="Nidirana">N.</tp:taxon-name-part> <tp:taxon-name-part taxon-name-part-type="species" reg="nankunensis">nankunensis</tp:taxon-name-part></tp:taxon-name></italic>, <italic><tp:taxon-name><tp:taxon-name-part taxon-name-part-type="genus" reg="Nidirana">N.</tp:taxon-name-part> <tp:taxon-name-part taxon-name-part-type="species" reg="okinavana">okinavana</tp:taxon-name-part></tp:taxon-name></italic>, <italic><tp:taxon-name><tp:taxon-name-part taxon-name-part-type="genus" reg="Nidirana">N.</tp:taxon-name-part> <tp:taxon-name-part taxon-name-part-type="species" reg="chapaensis">chapaensis</tp:taxon-name-part></tp:taxon-name></italic>, and <italic><tp:taxon-name><tp:taxon-name-part taxon-name-part-type="genus" reg="Nidirana">N.</tp:taxon-name-part> <tp:taxon-name-part taxon-name-part-type="species" reg="lini">lini</tp:taxon-name-part></tp:taxon-name></italic>; (4) tibio-tarsal articulation reaches between eye to snout vs. beyond the snout tip in <italic><tp:taxon-name><tp:taxon-name-part taxon-name-part-type="genus" reg="Nidirana">N.</tp:taxon-name-part> <tp:taxon-name-part taxon-name-part-type="species" reg="lini">lini</tp:taxon-name-part></tp:taxon-name></italic>; (5) heels just meeting vs. overlapping in <italic><tp:taxon-name><tp:taxon-name-part taxon-name-part-type="genus" reg="Nidirana">N.</tp:taxon-name-part> <tp:taxon-name-part taxon-name-part-type="species" reg="guangdongensis">guangdongensis</tp:taxon-name-part></tp:taxon-name></italic>, <italic><tp:taxon-name><tp:taxon-name-part taxon-name-part-type="genus" reg="Nidirana">N.</tp:taxon-name-part> <tp:taxon-name-part taxon-name-part-type="species" reg="mangveni">mangveni</tp:taxon-name-part></tp:taxon-name></italic>, <italic><tp:taxon-name><tp:taxon-name-part taxon-name-part-type="genus" reg="Nidirana">N.</tp:taxon-name-part> <tp:taxon-name-part taxon-name-part-type="species" reg="adenopleura">adenopleura</tp:taxon-name-part></tp:taxon-name></italic>, <italic><tp:taxon-name><tp:taxon-name-part taxon-name-part-type="genus" reg="Nidirana">N.</tp:taxon-name-part> <tp:taxon-name-part taxon-name-part-type="species" reg="nankunensis">nankunensis</tp:taxon-name-part></tp:taxon-name></italic>, <italic><tp:taxon-name><tp:taxon-name-part taxon-name-part-type="genus" reg="Nidirana">N.</tp:taxon-name-part> <tp:taxon-name-part taxon-name-part-type="species" reg="yaoica">yaoica</tp:taxon-name-part></tp:taxon-name></italic>, <italic><tp:taxon-name><tp:taxon-name-part taxon-name-part-type="genus" reg="Nidirana">N.</tp:taxon-name-part> <tp:taxon-name-part taxon-name-part-type="species" reg="leishanensis">leishanensis</tp:taxon-name-part></tp:taxon-name></italic>, <italic><tp:taxon-name><tp:taxon-name-part taxon-name-part-type="genus" reg="Nidirana">N.</tp:taxon-name-part> <tp:taxon-name-part taxon-name-part-type="species" reg="okinavana">okinavana</tp:taxon-name-part></tp:taxon-name></italic> and <italic><tp:taxon-name><tp:taxon-name-part taxon-name-part-type="genus" reg="Nidirana">N.</tp:taxon-name-part> <tp:taxon-name-part taxon-name-part-type="species" reg="lini">lini</tp:taxon-name-part></tp:taxon-name></italic>; (6) white horny spinules on the entirely dorsum, flanks, loreal region, and temporal region including tympanum in males vs. absent on dorsum and flanks or few above vent in <italic><tp:taxon-name><tp:taxon-name-part taxon-name-part-type="genus" reg="Nidirana">N.</tp:taxon-name-part> <tp:taxon-name-part taxon-name-part-type="species" reg="nankunensis">nankunensis</tp:taxon-name-part></tp:taxon-name></italic>, <italic><tp:taxon-name><tp:taxon-name-part taxon-name-part-type="genus" reg="Nidirana">N.</tp:taxon-name-part> <tp:taxon-name-part taxon-name-part-type="species" reg="okinavana">okinavana</tp:taxon-name-part></tp:taxon-name></italic>, <italic><tp:taxon-name><tp:taxon-name-part taxon-name-part-type="genus" reg="Nidirana">N.</tp:taxon-name-part> <tp:taxon-name-part taxon-name-part-type="species" reg="daunchina">daunchina</tp:taxon-name-part></tp:taxon-name></italic>, <italic><tp:taxon-name><tp:taxon-name-part taxon-name-part-type="genus" reg="Nidirana">N.</tp:taxon-name-part> <tp:taxon-name-part taxon-name-part-type="species" reg="yaoica">yaoica</tp:taxon-name-part></tp:taxon-name></italic>, <italic><tp:taxon-name><tp:taxon-name-part taxon-name-part-type="genus" reg="Nidirana">N.</tp:taxon-name-part> <tp:taxon-name-part taxon-name-part-type="species" reg="chapaensis">chapaensis</tp:taxon-name-part></tp:taxon-name></italic>, <italic><tp:taxon-name><tp:taxon-name-part taxon-name-part-type="genus" reg="Nidirana">N.</tp:taxon-name-part> <tp:taxon-name-part taxon-name-part-type="species" reg="leishanensis">leishanensis</tp:taxon-name-part></tp:taxon-name></italic> and <italic><tp:taxon-name><tp:taxon-name-part taxon-name-part-type="genus" reg="Nidirana">N.</tp:taxon-name-part> <tp:taxon-name-part taxon-name-part-type="species" reg="hainanensis">hainanensis</tp:taxon-name-part></tp:taxon-name></italic>; vs. present on dorsum while absent on flanks in <italic><tp:taxon-name><tp:taxon-name-part taxon-name-part-type="genus" reg="Nidirana">N.</tp:taxon-name-part> <tp:taxon-name-part taxon-name-part-type="species" reg="mangveni">mangveni</tp:taxon-name-part></tp:taxon-name></italic>, <italic><tp:taxon-name><tp:taxon-name-part taxon-name-part-type="genus" reg="Nidirana">N.</tp:taxon-name-part> <tp:taxon-name-part taxon-name-part-type="species" reg="adenopleura">adenopleura</tp:taxon-name-part></tp:taxon-name></italic>, <italic><tp:taxon-name><tp:taxon-name-part taxon-name-part-type="genus" reg="Nidirana">N.</tp:taxon-name-part> <tp:taxon-name-part taxon-name-part-type="species" reg="lini">lini</tp:taxon-name-part></tp:taxon-name></italic> and <italic><tp:taxon-name><tp:taxon-name-part taxon-name-part-type="genus" reg="Nidirana">N.</tp:taxon-name-part> <tp:taxon-name-part taxon-name-part-type="species" reg="pleuraden">pleuraden</tp:taxon-name-part></tp:taxon-name></italic>; vs. present on dorsum and flanks while absent on temporal regions in <italic><tp:taxon-name><tp:taxon-name-part taxon-name-part-type="genus" reg="Nidirana">N.</tp:taxon-name-part> <tp:taxon-name-part taxon-name-part-type="species" reg="guangdongensis">guangdongensis</tp:taxon-name-part></tp:taxon-name></italic>; (7) the presence of a single nuptial pad on finger I vs. absent in <italic><tp:taxon-name><tp:taxon-name-part taxon-name-part-type="genus" reg="Nidirana">N.</tp:taxon-name-part> <tp:taxon-name-part taxon-name-part-type="species" reg="hainanensis">hainanensis</tp:taxon-name-part></tp:taxon-name></italic>; vs. divided into two parts in <italic><tp:taxon-name><tp:taxon-name-part taxon-name-part-type="genus" reg="Nidirana">N.</tp:taxon-name-part> <tp:taxon-name-part taxon-name-part-type="species" reg="chapaensis">chapaensis</tp:taxon-name-part></tp:taxon-name></italic>; vs. two nuptial pads on fingers I and II respectively; (8) the presence of a pair of subgular vocal sacs vs. absent in <italic><tp:taxon-name><tp:taxon-name-part taxon-name-part-type="genus" reg="Nidirana">N.</tp:taxon-name-part> <tp:taxon-name-part taxon-name-part-type="species" reg="okinavana">okinavana</tp:taxon-name-part></tp:taxon-name></italic>.</p></tp:treatment-sec><tp:treatment-sec sec-type="description" id="SECID0E5PGK"><title>Description of holotype.</title><p><named-content xmlns:xlink="http://www.w3.org/1999/xlink" content-type="dwc:institutional_code" xlink:type="simple">SYS</named-content> a006492 (Figs <xref ref-type="fig" rid="F11">11</xref>, <xref ref-type="fig" rid="F12">12</xref>), adult male. Body large and elongated, <abbrev xmlns:xlink="http://www.w3.org/1999/xlink" xlink:title="snout-vent length" id="ABBRID0EUQGK" xlink:type="simple">SVL</abbrev> 56.3 mm; head slightly longer than wide (<abbrev xmlns:xlink="http://www.w3.org/1999/xlink" xlink:title="head width" id="ABBRID0EYQGK" xlink:type="simple">HDW</abbrev>/<abbrev xmlns:xlink="http://www.w3.org/1999/xlink" xlink:title="head length" id="ABBRID0E3QGK" xlink:type="simple">HDL</abbrev> 0.99), flat above; snout rounded in dorsal and lateral views, slightly protruding beyond lower jaw, longer than horizontal diameter of eye (<abbrev xmlns:xlink="http://www.w3.org/1999/xlink" xlink:title="snout length" id="ABBRID0EARGK" xlink:type="simple">SNT</abbrev>/<abbrev xmlns:xlink="http://www.w3.org/1999/xlink" xlink:title="eye diameter" id="ABBRID0EERGK" xlink:type="simple">ED</abbrev> 1.27); canthus rostralis distinct; loreal region concave, bearing horny spinules; nostril round, directed laterally, closer to the snout than to the eye; a longitudinal swollen mandibular ridge extending from below nostril through lower edges of eye and tympanum to above insertion of arm, forming a maxillary gland and shoulder gland; supratympanic fold absent; interorbital space flat, narrower than internasal distance (<abbrev xmlns:xlink="http://www.w3.org/1999/xlink" xlink:title="internasal distance" id="ABBRID0EIRGK" xlink:type="simple">IND</abbrev>/<abbrev xmlns:xlink="http://www.w3.org/1999/xlink" xlink:title="interorbital distance" id="ABBRID0EMRGK" xlink:type="simple">IOD</abbrev> 1.27); pupil elliptical, horizontal; temporal region including tympanum with horny spinules, tympanum distinct, round, <abbrev xmlns:xlink="http://www.w3.org/1999/xlink" xlink:title="tympanum diameter" id="ABBRID0EQRGK" xlink:type="simple">TD</abbrev>/<abbrev xmlns:xlink="http://www.w3.org/1999/xlink" xlink:title="eye diameter" id="ABBRID0EURGK" xlink:type="simple">ED</abbrev> 0.81, and close to eye, <abbrev xmlns:xlink="http://www.w3.org/1999/xlink" xlink:title="tympanum-eye distance" id="ABBRID0EYRGK" xlink:type="simple">TED</abbrev>/<abbrev xmlns:xlink="http://www.w3.org/1999/xlink" xlink:title="tympanum diameter" id="ABBRID0E3RGK" xlink:type="simple">TD</abbrev> 0.29; pineal ocellus distinct; vomerine ridge present, bearing small teeth; tongue large, cordiform, notched behind; a pair of subgular vocal sacs present.</p><p>Forelimbs moderately robust, lower arm 0.20 of <abbrev xmlns:xlink="http://www.w3.org/1999/xlink" xlink:title="snout-vent length" id="ABBRID0ECSGK" xlink:type="simple">SVL</abbrev> and hand 0.26 of <abbrev xmlns:xlink="http://www.w3.org/1999/xlink" xlink:title="snout-vent length" id="ABBRID0EGSGK" xlink:type="simple">SVL</abbrev>; fingers thin, relative finger lengths II &lt; I &lt; IV &lt; III; tip of each finger slightly dilated, forming rounded disks; lateroventral grooves on all fingers, not meeting at the tip of disks; fingers free of webbing; presence of distinct lateral fringes on inner and outer sides of fingers II, III, and IV, and on outer side of finger I; subarticular tubercles prominent and rounded; developed supernumerary tubercles below the base of each finger; three elliptic, large, prominent and very distinct palmar tubercles; a single nuptial pad on the dorsal surface of first finger, nuptial spinules invisible.</p><p>Hindlimbs relatively robust, tibia 0.50 of <abbrev xmlns:xlink="http://www.w3.org/1999/xlink" xlink:title="snout-vent length" id="ABBRID0EMSGK" xlink:type="simple">SVL</abbrev> and foot 0.74 of <abbrev xmlns:xlink="http://www.w3.org/1999/xlink" xlink:title="snout-vent length" id="ABBRID0EQSGK" xlink:type="simple">SVL</abbrev>; heels just meeting when hindlimbs flexed at right angles to axis of body; tibio-tarsal articulation reaching the loreal region when hindlimb is stretched along the side of the body; toes relatively long and thin, relative lengths I &lt; II &lt; V &lt; III &lt; IV; tip of each toe slightly dilated with remarkable elongated ventral callous pad, forming long and pointed disk; well-developed lateroventral grooves on toes , not meeting at the tip of disks; webbing moderate, webbing formula: I 1½ - 2 II 1⅓ - 2⅓ III 1⅔ - 3 IV 3⅓ - 1⅔ V; presence of lateral fringes on inner and outer sides of each toes, forming distinct dermal flap on the lateral edges of toes I and V; subarticular tubercles rounded, prominent; inner metatarsal tubercle elliptic, length triple the width; outer metatarsal tubercle indistinct, small and rounded; tarsal folds and tarsal tubercle absent.</p><p>Dorsal surface very rough with dese tubercles and dense horny spinules; developed dorsolateral fold with sparse horny spinules from posterior margin of upper eyelid to above groin but intermittent posteriorly ; flank very rough with sparse warts, dense tubercles and dense horny spinules; a large and rough suprabrachial gland behind base of forelimb, distinctly prominent; dorsal surface of forelimb rough with dense horny spinules, two weak longitudinal ridges on upper arms and slightly extending to lower arm; the dorsal surfaces of thigh and tibia rough with dese tubercles and dense horny spinules, forming several longitudinal ridges. Ventral surface of throat, body, and limbs smooth; large flattened tubercles densely arranged on the rear of thigh and around vent.</p></tp:treatment-sec><tp:treatment-sec sec-type="Coloration of holotype" id="SECID0EVSGK"><title>Coloration of holotype.</title><p>In life (Fig. <xref ref-type="fig" rid="F11">11</xref>), dorsal surface greenish brown; horny spinules on the skin white; pineal ocellus yellowish; absence of mid-dorsal stripe; dorsolateral fold greenish brown; upper flank greenish brown, warts on flank yellowish; lower flank yellowish white with black stripe; suprabrachial gland yellowish white with black stripe. Dorsal limbs brown; two greenish crossbars on the thigh, two on the tibia and three on the tarsus. Loreal and temporal regions greenish brown, tympanum light brown; upper ⅓ iris brownish white and lower ⅔ iris reddish brown; maxillary gland and shoulder gland white. Throat and anterior chest dark purplish brown; ventral surface of body and limbs creamy white; rear thigh tinged with pink; ventral hand white with large brown patches; ventral foot purplish brown.</p><p>In preservative (Fig. <xref ref-type="fig" rid="F12">12</xref>), surface of dorsum and dorsal limbs changed as dark brown; white spinules significantly distinct; crossbars on limbs clearer; ventral surface faded, throat and anterior chest dark grey.</p></tp:treatment-sec><tp:treatment-sec sec-type="variation" id="SECID0EFTGK"><title>Variations.</title><p>Measurements of type series are given in Table <xref ref-type="table" rid="T9">8</xref>. All specimens were similar in morphology. Females (58.3 ± 4.0 mm, <italic>N</italic> = 4) (Fig. <xref ref-type="fig" rid="F13">13A, B</xref>) are not significantly larger than males (58.0 ± 2.2 mm, <italic>N</italic> = 6), but relatively smooth than males, not bearing white horny spinules on the dorsum, dorsolateral folds, flanks, and temporal region. Pineal ocellus invisible in <named-content xmlns:xlink="http://www.w3.org/1999/xlink" content-type="dwc:institutional_code" xlink:type="simple">SYS</named-content> a006493 (Fig. <xref ref-type="fig" rid="F13">13C</xref>); dorsal surface reddish brown in <named-content xmlns:xlink="http://www.w3.org/1999/xlink" content-type="dwc:institutional_code" xlink:type="simple">SYS</named-content> a006491 and greenish in <named-content xmlns:xlink="http://www.w3.org/1999/xlink" content-type="dwc:institutional_code" xlink:type="simple">SYS</named-content> a007269 (Fig. <xref ref-type="fig" rid="F13">13D</xref>); numerous black spots on dorsum and flanks in <named-content xmlns:xlink="http://www.w3.org/1999/xlink" content-type="dwc:institutional_code" xlink:type="simple">SYS</named-content> a007273; lateroventral grooves poorly developed on fingers I and II in <named-content xmlns:xlink="http://www.w3.org/1999/xlink" content-type="dwc:institutional_code" xlink:type="simple">SYS</named-content> a002591.</p><table-wrap id="T9" position="float" orientation="portrait"><label>Table 8.</label><caption><p>Measurements (in mm) of the type series of <italic><tp:taxon-name><tp:taxon-name-part taxon-name-part-type="genus" reg="Nidirana">Nidirana</tp:taxon-name-part> <tp:taxon-name-part taxon-name-part-type="species" reg="xiangica">xiangica</tp:taxon-name-part></tp:taxon-name></italic> sp. nov. An asterisk denotes the holotype.</p></caption><table id="TID0EZCDK" rules="all"><tbody><tr><td rowspan="1" colspan="1"/><td rowspan="1" colspan="1"><bold><named-content xmlns:xlink="http://www.w3.org/1999/xlink" content-type="dwc:institutional_code" xlink:type="simple">SYS</named-content> a006492</bold> *</td><td rowspan="1" colspan="1">
                      <bold><named-content xmlns:xlink="http://www.w3.org/1999/xlink" content-type="dwc:institutional_code" xlink:type="simple">SYS</named-content> a006493 /<named-content xmlns:xlink="http://www.w3.org/1999/xlink" content-type="dwc:institutional_code" xlink:type="simple">CIB</named-content> 107276</bold>
                    </td><td rowspan="1" colspan="1">
                      <bold><named-content xmlns:xlink="http://www.w3.org/1999/xlink" content-type="dwc:institutional_code" xlink:type="simple">SYS</named-content> a002591</bold>
                    </td><td rowspan="1" colspan="1">
                      <bold><named-content xmlns:xlink="http://www.w3.org/1999/xlink" content-type="dwc:institutional_code" xlink:type="simple">SYS</named-content> a007269</bold>
                    </td><td rowspan="1" colspan="1">
                      <bold><named-content xmlns:xlink="http://www.w3.org/1999/xlink" content-type="dwc:institutional_code" xlink:type="simple">SYS</named-content> a007270</bold>
                    </td><td rowspan="1" colspan="1">
                      <bold><named-content xmlns:xlink="http://www.w3.org/1999/xlink" content-type="dwc:institutional_code" xlink:type="simple">SYS</named-content> a007271</bold>
                    </td><td rowspan="1" colspan="1">
                      <bold><named-content xmlns:xlink="http://www.w3.org/1999/xlink" content-type="dwc:institutional_code" xlink:type="simple">SYS</named-content> a006491</bold>
                    </td><td rowspan="1" colspan="1">
                      <bold><named-content xmlns:xlink="http://www.w3.org/1999/xlink" content-type="dwc:institutional_code" xlink:type="simple">SYS</named-content> a002590</bold>
                    </td><td rowspan="1" colspan="1">
                      <bold><named-content xmlns:xlink="http://www.w3.org/1999/xlink" content-type="dwc:institutional_code" xlink:type="simple">SYS</named-content> a007272</bold>
                    </td><td rowspan="1" colspan="1">
                      <bold><named-content xmlns:xlink="http://www.w3.org/1999/xlink" content-type="dwc:institutional_code" xlink:type="simple">SYS</named-content> a007273</bold>
                    </td></tr><tr><td rowspan="1" colspan="1">
                      <bold>Sex</bold>
                    </td><td rowspan="1" colspan="1">
                      <bold>Male</bold>
                    </td><td rowspan="1" colspan="1">
                      <bold>Male</bold>
                    </td><td rowspan="1" colspan="1">
                      <bold>Male</bold>
                    </td><td rowspan="1" colspan="1">
                      <bold>Male</bold>
                    </td><td rowspan="1" colspan="1">
                      <bold>Male</bold>
                    </td><td rowspan="1" colspan="1">
                      <bold>Male</bold>
                    </td><td rowspan="1" colspan="1">
                      <bold>Female</bold>
                    </td><td rowspan="1" colspan="1">
                      <bold>Female</bold>
                    </td><td rowspan="1" colspan="1">
                      <bold>Female</bold>
                    </td><td rowspan="1" colspan="1">
                      <bold>Female</bold>
                    </td></tr><tr><td rowspan="1" colspan="1">
                      <abbrev xmlns:xlink="http://www.w3.org/1999/xlink" xlink:title="snout-vent length" id="ABBRID0E63GK" xlink:type="simple">SVL</abbrev>
                    </td><td rowspan="1" colspan="1">56.3</td><td rowspan="1" colspan="1">62.3</td><td rowspan="1" colspan="1">57.1</td><td rowspan="1" colspan="1">57.7</td><td rowspan="1" colspan="1">56.5</td><td rowspan="1" colspan="1">57.9</td><td rowspan="1" colspan="1">53.5</td><td rowspan="1" colspan="1">56.8</td><td rowspan="1" colspan="1">62.6</td><td rowspan="1" colspan="1">60.2</td></tr><tr><td rowspan="1" colspan="1">
                      <abbrev xmlns:xlink="http://www.w3.org/1999/xlink" xlink:title="head length" id="ABBRID0EG5GK" xlink:type="simple">HDL</abbrev>
                    </td><td rowspan="1" colspan="1">20.0</td><td rowspan="1" colspan="1">23.1</td><td rowspan="1" colspan="1">19.7</td><td rowspan="1" colspan="1">21.2</td><td rowspan="1" colspan="1">22.0</td><td rowspan="1" colspan="1">22.4</td><td rowspan="1" colspan="1">19.6</td><td rowspan="1" colspan="1">21.2</td><td rowspan="1" colspan="1">24.1</td><td rowspan="1" colspan="1">22.5</td></tr><tr><td rowspan="1" colspan="1">
                      <abbrev xmlns:xlink="http://www.w3.org/1999/xlink" xlink:title="head width" id="ABBRID0EN6GK" xlink:type="simple">HDW</abbrev>
                    </td><td rowspan="1" colspan="1">19.8</td><td rowspan="1" colspan="1">22.0</td><td rowspan="1" colspan="1">19.4</td><td rowspan="1" colspan="1">20.0</td><td rowspan="1" colspan="1">19.0</td><td rowspan="1" colspan="1">20.7</td><td rowspan="1" colspan="1">18.7</td><td rowspan="1" colspan="1">20.7</td><td rowspan="1" colspan="1">22.2</td><td rowspan="1" colspan="1">18.9</td></tr><tr><td rowspan="1" colspan="1">
                      <abbrev xmlns:xlink="http://www.w3.org/1999/xlink" xlink:title="snout length" id="ABBRID0EUAHK" xlink:type="simple">SNT</abbrev>
                    </td><td rowspan="1" colspan="1">8.0</td><td rowspan="1" colspan="1">9.5</td><td rowspan="1" colspan="1">8.6</td><td rowspan="1" colspan="1">8.7</td><td rowspan="1" colspan="1">8.7</td><td rowspan="1" colspan="1">8.1</td><td rowspan="1" colspan="1">7.8</td><td rowspan="1" colspan="1">8.4</td><td rowspan="1" colspan="1">9.0</td><td rowspan="1" colspan="1">8.4</td></tr><tr><td rowspan="1" colspan="1">
                      <abbrev xmlns:xlink="http://www.w3.org/1999/xlink" xlink:title="internasal distance" id="ABBRID0E2BHK" xlink:type="simple">IND</abbrev>
                    </td><td rowspan="1" colspan="1">6.6</td><td rowspan="1" colspan="1">7.1</td><td rowspan="1" colspan="1">6.5</td><td rowspan="1" colspan="1">6.5</td><td rowspan="1" colspan="1">6.4</td><td rowspan="1" colspan="1">6.7</td><td rowspan="1" colspan="1">6.3</td><td rowspan="1" colspan="1">6.4</td><td rowspan="1" colspan="1">7.0</td><td rowspan="1" colspan="1">6.8</td></tr><tr><td rowspan="1" colspan="1">
                      <abbrev xmlns:xlink="http://www.w3.org/1999/xlink" xlink:title="interorbital distance" id="ABBRID0ECDHK" xlink:type="simple">IOD</abbrev>
                    </td><td rowspan="1" colspan="1">5.2</td><td rowspan="1" colspan="1">5.5</td><td rowspan="1" colspan="1">5.3</td><td rowspan="1" colspan="1">5.1</td><td rowspan="1" colspan="1">5.0</td><td rowspan="1" colspan="1">5.0</td><td rowspan="1" colspan="1">5.0</td><td rowspan="1" colspan="1">5.0</td><td rowspan="1" colspan="1">5.8</td><td rowspan="1" colspan="1">4.9</td></tr><tr><td rowspan="1" colspan="1">
                      <abbrev xmlns:xlink="http://www.w3.org/1999/xlink" xlink:title="eye diameter" id="ABBRID0EJEHK" xlink:type="simple">ED</abbrev>
                    </td><td rowspan="1" colspan="1">6.3</td><td rowspan="1" colspan="1">6.8</td><td rowspan="1" colspan="1">5.9</td><td rowspan="1" colspan="1">6.3</td><td rowspan="1" colspan="1">6.0</td><td rowspan="1" colspan="1">6.6</td><td rowspan="1" colspan="1">5.9</td><td rowspan="1" colspan="1">6.4</td><td rowspan="1" colspan="1">6.2</td><td rowspan="1" colspan="1">6.0</td></tr><tr><td rowspan="1" colspan="1">
                      <abbrev xmlns:xlink="http://www.w3.org/1999/xlink" xlink:title="tympanum diameter" id="ABBRID0EQFHK" xlink:type="simple">TD</abbrev>
                    </td><td rowspan="1" colspan="1">5.1</td><td rowspan="1" colspan="1">5.6</td><td rowspan="1" colspan="1">5.2</td><td rowspan="1" colspan="1">5.2</td><td rowspan="1" colspan="1">5.7</td><td rowspan="1" colspan="1">5.7</td><td rowspan="1" colspan="1">4.9</td><td rowspan="1" colspan="1">5.0</td><td rowspan="1" colspan="1">5.3</td><td rowspan="1" colspan="1">4.9</td></tr><tr><td rowspan="1" colspan="1">
                      <abbrev xmlns:xlink="http://www.w3.org/1999/xlink" xlink:title="tympanum-eye distance" id="ABBRID0EXGHK" xlink:type="simple">TED</abbrev>
                    </td><td rowspan="1" colspan="1">1.5</td><td rowspan="1" colspan="1">1.7</td><td rowspan="1" colspan="1">1.6</td><td rowspan="1" colspan="1">1.5</td><td rowspan="1" colspan="1">1.5</td><td rowspan="1" colspan="1">1.5</td><td rowspan="1" colspan="1">1.5</td><td rowspan="1" colspan="1">1.7</td><td rowspan="1" colspan="1">1.7</td><td rowspan="1" colspan="1">1.7</td></tr><tr><td rowspan="1" colspan="1">
                      <abbrev xmlns:xlink="http://www.w3.org/1999/xlink" xlink:title="hand length" id="ABBRID0E5HHK" xlink:type="simple">HND</abbrev>
                    </td><td rowspan="1" colspan="1">14.6</td><td rowspan="1" colspan="1">15.2</td><td rowspan="1" colspan="1">15.2</td><td rowspan="1" colspan="1">14.8</td><td rowspan="1" colspan="1">14.2</td><td rowspan="1" colspan="1">15.0</td><td rowspan="1" colspan="1">14.5</td><td rowspan="1" colspan="1">15.4</td><td rowspan="1" colspan="1">15.8</td><td rowspan="1" colspan="1">15.3</td></tr><tr><td rowspan="1" colspan="1">
                      <abbrev xmlns:xlink="http://www.w3.org/1999/xlink" xlink:title="radio-ulna length" id="ABBRID0EFJHK" xlink:type="simple">RAD</abbrev>
                    </td><td rowspan="1" colspan="1">11.3</td><td rowspan="1" colspan="1">12.0</td><td rowspan="1" colspan="1">11.3</td><td rowspan="1" colspan="1">11.1</td><td rowspan="1" colspan="1">11.3</td><td rowspan="1" colspan="1">11.1</td><td rowspan="1" colspan="1">11.1</td><td rowspan="1" colspan="1">12.0</td><td rowspan="1" colspan="1">12.0</td><td rowspan="1" colspan="1">11.1</td></tr><tr><td rowspan="1" colspan="1">
                      <abbrev xmlns:xlink="http://www.w3.org/1999/xlink" xlink:title="foot length" id="ABBRID0EMKHK" xlink:type="simple">FTL</abbrev>
                    </td><td rowspan="1" colspan="1">41.4</td><td rowspan="1" colspan="1">45.2</td><td rowspan="1" colspan="1">47.0</td><td rowspan="1" colspan="1">43.5</td><td rowspan="1" colspan="1">43.8</td><td rowspan="1" colspan="1">45.6</td><td rowspan="1" colspan="1">42.0</td><td rowspan="1" colspan="1">46.6</td><td rowspan="1" colspan="1">48.5</td><td rowspan="1" colspan="1">45.5</td></tr><tr><td rowspan="1" colspan="1">
                      <abbrev xmlns:xlink="http://www.w3.org/1999/xlink" xlink:title="tibial length" id="ABBRID0ETLHK" xlink:type="simple">TIB</abbrev>
                    </td><td rowspan="1" colspan="1">28.3</td><td rowspan="1" colspan="1">31.5</td><td rowspan="1" colspan="1">32.0</td><td rowspan="1" colspan="1">29.7</td><td rowspan="1" colspan="1">30.3</td><td rowspan="1" colspan="1">30.2</td><td rowspan="1" colspan="1">30.0</td><td rowspan="1" colspan="1">32.1</td><td rowspan="1" colspan="1">32.0</td><td rowspan="1" colspan="1">30.8</td></tr></tbody></table></table-wrap><fig id="F13" position="float" orientation="portrait"><object-id xmlns:xlink="http://www.w3.org/1999/xlink" content-type="doi" xlink:type="simple">10.3897/zookeys.914.36604.figure13</object-id><object-id xmlns:xlink="http://www.w3.org/1999/xlink" content-type="arpha" xlink:type="simple">108C08E8-651E-57AC-8756-14AE90602DDF</object-id><label>Figure 13.</label><caption><p>(<bold>A</bold>) adult female paratype <named-content xmlns:xlink="http://www.w3.org/1999/xlink" content-type="dwc:institutional_code" xlink:type="simple">SYS</named-content> a006491 of <italic><tp:taxon-name><tp:taxon-name-part taxon-name-part-type="genus" reg="Nidirana">Nidirana</tp:taxon-name-part> <tp:taxon-name-part taxon-name-part-type="species" reg="xiangica">xiangica</tp:taxon-name-part></tp:taxon-name></italic> sp. nov.; (<bold>B</bold>) adult female paratype <named-content xmlns:xlink="http://www.w3.org/1999/xlink" content-type="dwc:institutional_code" xlink:type="simple">SYS</named-content> a007273; (<bold>C</bold>) adult male paratype <named-content xmlns:xlink="http://www.w3.org/1999/xlink" content-type="dwc:institutional_code" xlink:type="simple">SYS</named-content> a006493; (<bold>D</bold>) adult male paratype <named-content xmlns:xlink="http://www.w3.org/1999/xlink" content-type="dwc:institutional_code" xlink:type="simple">SYS</named-content> a007269.</p></caption><graphic xmlns:xlink="http://www.w3.org/1999/xlink" xlink:href="zookeys-914-127-g013.jpg" position="float" orientation="portrait" xlink:type="simple" id="oo_382097.jpg"><uri content-type="original_file" xlink:type="simple">https://binary.pensoft.net/fig/382097</uri></graphic></fig></tp:treatment-sec><tp:treatment-sec sec-type="distribution" id="SECID0EVOHK"><title>Distribution and ecology.</title><p>Currently, <italic><tp:taxon-name><tp:taxon-name-part taxon-name-part-type="genus" reg="Nidirana">Nidirana</tp:taxon-name-part> <tp:taxon-name-part taxon-name-part-type="species" reg="xiangica">xiangica</tp:taxon-name-part></tp:taxon-name></italic> sp. nov. is known from Mt Dawei and Mt Yangming of Hunan, Mt Wugong of western Jiangxi, and Mt Dupangling of northeastern Guangxi, indicating its potential distribution area is in the Xiangjiang River Basin. The frog inhabits natural or artificial ponds and paddy fields. This species has no behavior of nest construction, and the adult males call at the water surface from May to August. The tadpoles of this species remain unknown.</p></tp:treatment-sec><tp:treatment-sec sec-type="Vocalization" id="SECID0EGPHK"><title>Vocalization.</title><p>The advertisement call (<italic>N</italic> = 57) of <italic><tp:taxon-name><tp:taxon-name-part taxon-name-part-type="genus" reg="Nidirana">Nidirana</tp:taxon-name-part> <tp:taxon-name-part taxon-name-part-type="species" reg="xiangica">xiangica</tp:taxon-name-part></tp:taxon-name></italic> sp. nov. contains 2–3 notes containing a specific first note. The two-note call has a duration of 331.9–427.0 (374.6 ± 23.5, <italic>N</italic> = 19) ms; the three-note call has a duration of 542.7–624.8 (569.2 ± 20.6, <italic>N</italic> = 38) ms. The first notes last 148.0–233.0 (170.4 ± 14.5, <italic>N</italic> = 57) ms with the rise time 89.8–149.1 (126.2 ± 17.5, <italic>N</italic> = 57) ms; the non-first notes last 60.1–128.0 (74.6 ± 11.8, <italic>N</italic> = 95) ms with the rise time 2.2–43.0 (27.8 ± 10.2, <italic>N</italic> = 95), and the intervals last 85.0–195.6 (125.8 ± 17.8, <italic>N</italic> = 95) ms.</p></tp:treatment-sec><ref-list><ref id="B12"><mixed-citation xmlns:xlink="http://www.w3.org/1999/xlink" xlink:type="simple"><person-group><name name-style="western"><surname>Fei</surname><given-names>L</given-names></name><name name-style="western"><surname>Hu</surname><given-names>SQ</given-names></name><name name-style="western"><surname>Ye</surname><given-names>CY</given-names></name><name name-style="western"><surname>Huang</surname><given-names>YZ</given-names></name></person-group> (<year>2009</year>) Fauna Sinica. <tp:taxon-name><tp:taxon-name-part taxon-name-part-type="class">Amphibia</tp:taxon-name-part></tp:taxon-name> Vol. 3 <tp:taxon-name><tp:taxon-name-part taxon-name-part-type="order">Anura</tp:taxon-name-part></tp:taxon-name><tp:taxon-name><tp:taxon-name-part taxon-name-part-type="family">Ranidae</tp:taxon-name-part></tp:taxon-name>. Science Press, Beijing, 959–1847. [In Chinese]</mixed-citation></ref><ref id="B14"><mixed-citation xmlns:xlink="http://www.w3.org/1999/xlink" xlink:type="simple"><person-group><name name-style="western"><surname>Fei</surname><given-names>L</given-names></name><name name-style="western"><surname>Ye</surname><given-names>CY</given-names></name><name name-style="western"><surname>Jiang</surname><given-names>JP</given-names></name></person-group> (<year>2012</year>) <source>Colored atlas of Chinese amphibians and their distributions.</source><publisher-name>Sichuan Publishing Group/Sichuan Publishing House of Science and Technology</publisher-name>, <publisher-loc>Chengdu</publisher-loc>, <size units="page">619 pp</size>. [In Chinese]</mixed-citation></ref><ref id="B24"><mixed-citation xmlns:xlink="http://www.w3.org/1999/xlink" xlink:type="simple"><person-group><name name-style="western"><surname>Mo</surname><given-names>YM</given-names></name><name name-style="western"><surname>Wei</surname><given-names>ZY</given-names></name><name name-style="western"><surname>Chen</surname><given-names>WC</given-names></name></person-group> (<year>2014</year>) <source>Colored atlas of Guangxi amphibians.</source><publisher-name>Guangxi Science &amp; Technology Publishing House</publisher-name>, <publisher-loc>Nanning</publisher-loc>, <size units="page">148 pp</size>. [In Chinese]</mixed-citation></ref></ref-list></tp:taxon-treatment>
